# Supplementary material for: Patient-derived intestinal organoids as a model for site-specific mucosal bacterial interactions in paediatric inflammatory bowel disease
Source: Sci Rep. 2026 Apr 1;16:15359. doi: 10.1038/s41598-026-46184-8 (PMC13184080; doi:10.1038/s41598-026-46184-8)
Supplement: Supplementary file 2 — Supplementary Material 2 [file 41598_2026_46184_MOESM2_ESM.xlsx]

## Sheet: Isolate Phyla
Supplementary Table 1: List of isolates cultured and their phyla.
Isolate ID	Phyla
MC092TIFX_B4	Bacteroidota
MC107TNFX_B2	Actinomycetota
MC091TIFX_E1	Bacteroidota
MC125TNFX_H4	Bacteroidota
MC101TIFX_B2	Bacillota
MC115TNFX_C2	Actinomycetota
MC117TNFX_F4	Bacteroidota
MC093TNFX_A1	Bacillota
MC091TIFX_A4	Actinomycetota
MC091TIFX_C2	Bacteroidota
MC113TNFX_H3	Bacteroidota
MC094TNFX_B3	Pseudomonadota
MC106TNFX_B3	Actinomycetota
MC107TNFX_H1	Bacteroidota
MC101TIFX_F4	Bacillota
MC096TNFX_F3	Bacteroidota
MC094TNFX_G4	Pseudomonadota
MC098TNFX_F11	Bacteroidota
MC118TNFX_C2	Bacteroidota
MC113TNFX_E4 (also named CC01454)	Bacteroidota
MC106TNFX_B1	Actinomycetota
MC118TNFX_C1	Bacteroidota
MC095TNFX_H3	Bacteroidota
MC106TNFX_C2	Bacteroidota
MC118TNFX_F5	Bacteroidota
MC118TNFX_C6	Pseudomonadota
MC106TNFX_H4	Bacteroidota
MC125TNFX_D1	Bacteroidota
MC115TNFX_G3	Bacteroidota
MC113TNFX_E1	Bacteroidota
MC108TNFX_H3	Pseudomonadota
MC111TIFX_D2	Bacteroidota
MC092TIFX_G2	Bacteroidota
MC094TNFX_E1	Pseudomonadota
MC101TIFX_H10	Actinomycetota
MC118TNFX_H4	Bacteroidota
MC092TIFX_C3	Bacteroidota
MC096TNFX_E1	Bacillota
MC091TIFX_B1	Bacteroidota
MC093TNFX_A2	Fusobacteria
MC108TNFX_A2	Bacillota
MC091TIFX_G4	Bacteroidota
MC091TIFX_G3	Bacteroidota
MC118TNFX_H3	Bacteroidota
MC101TIFX_F8	Pseudomonadota
MC118TNFX_C4	Bacteroidota
MC111TIFX_D3	Bacteroidota
MC101TIFX_C1	Actinomycetota
MC115TNFX_D1	Bacteroidota
MC095TNFX_B2	Pseudomonadota
MC096TNFX_E3	Bacteroidota
MC125TNFX_E2	Bacteroidota
MC118TNFX_D4	Bacteroidota
MC113TNFX_C1	Bacteroidota
MC115TNFX_H3	Bacteroidota
MC093TNFX_G2	Bacillota
MC118TNFX_B5	Pseudomonadota
MC092TIFX_A1	Bacillota
MC106TNFX_E1	Bacteroidota
MC113TNFX_A4	Bacteroidota
MC101TIFX_B1	Bacteroidota
MC118TNFX_D3	Bacteroidota
MC106TNFX_A3	Bacteroidota
MC108TNFX_C1	Pseudomonadota
MC106TNFX_D4	Bacteroidota
MC107TNFX_E3	Actinomycetota
MC101TIFX_F9	Bacteroidota
MC118TNFX_B3	Bacillota
MC125TNFX_C2	Bacteroidota
MC125TNFX_D2	Bacteroidota
MC093TNFX_H4	Fusobacteria
MC118TNFX_D6	Bacteroidota
MC101TIFX_B7	Bacteroidota
MC113TNFX_C2	Bacteroidota
MC091TIFX_E3	Fusobacteria
MC092TIFX_E1	Bacteroidota
MC107TNFX_B1	Bacillota
MC093TNFX_F4	Bacillota
MC107TNFX_H4	Bacteroidota
MC108TNFX_C3	Bacillota
MC118TNFX_B6	Bacteroidota
MC094TNFX_H3	Pseudomonadota
MC093TNFX_C4	Pseudomonadota
MC101TIFX_G3	Bacteroidota
MC092TIFX_B1	Bacillota
MC101TIFX_B4	Bacteroidota
MC117TNFX_D2	Bacteroidota
MC093TNFX_D2	Pseudomonadota
MC095TNFX_G3	Pseudomonadota
MC117TNFX_G2	Bacteroidota
MC095TNFX_D3	Pseudomonadota
MC058TNX_FX_G12	Pseudomonadota
MC111TIFX_F2	Bacteroidota
MC058TNX_FX_B12	Pseudomonadota
MC108TNFX_B3	Bacillota
MC101TIFX_F10	Bacillota
MC106TNFX_H2	Bacteroidota
MC096TNFX_A1	Bacillota
MC111TIFX_B1	Bacteroidota
MC095TNFX_C3	Pseudomonadota
MC125TNFX_G2	Bacteroidota
MC108TNFX_B2	Pseudomonadota
MC117TNFX_C1	Bacteroidota
MC113TNFX_D4	Bacteroidota
MC106TNFX_F1	Bacteroidota
MC093TNFX_D1	Fusobacteria
MC058TNX_FX_A11	Pseudomonadota
MC117TNFX_E3	Bacteroidota
MC092TIFX_B3	Bacteroidota
MC098TNFX_F10	Bacteroidota
MC101TIFX_F7	Bacteroidota
MC108TNFX_E3	Pseudomonadota
MC117TNFX_D5	Bacteroidota
MC091TIFX_H3	Bacteroidota
MC108TNFX_G1	Bacillota
MC118TNFX_G1	Bacteroidota
MC113TNFX_A3	Bacteroidota
MC101TIFX_F2	Bacillota
MC095TNFX_G1	Pseudomonadota
MC125TNFX_E3	Pseudomonadota
MC091TIFX_F2	Fusobacteria
MC093TNFX_F2	Bacteroidota
MC096TNFX_B3	Bacteroidota
MC111TIFX_B3	Pseudomonadota
MC101TIFX_E12	Bacteroidota
MC096TNFX_F1	Bacteroidota
MC091TIFX_D1	Bacillota
MC125TNFX_G4	Bacteroidota
MC107TNFX_G3	Bacteroidota
MC094TNFX_F4	Pseudomonadota
MC058TNX_FX_C11	Pseudomonadota
MC118TNFX_E4	Bacteroidota
MC098TNFX_G11 (also named CC00518)	Pseudomonadota
MC101TIFX_G9	Bacteroidota
MC125TNFX_F2	Bacteroidota
MC101TIFX_A9	Bacteroidota
MC093TNFX_E3	Pseudomonadota
MC095TNFX_B3	Pseudomonadota
MC125TNFX_D4	Bacillota
MC113TNFX_H1	Bacteroidota
MC118TNFX_G3	Bacteroidota
MC113TNFX_D2	Bacteroidota
MC117TNFX_B1	Bacteroidota
MC098TNFX_H10	Bacteroidota
MC101TIFX_A8	Bacteroidota
MC101TIFX_B8	Bacillota
MC094TNFX_C2	Pseudomonadota
MC101TIFX_E1	Bacillota
MC101TIFX_H8	Bacteroidota
MC095TNFX_E1	Pseudomonadota
MC118TNFX_A6	Bacteroidota
MC101TIFX_H9	Bacteroidota
MC111TIFX_H2	Bacteroidota
MC094TNFX_D1	Pseudomonadota
MC108TNFX_E1	Bacillota
MC096TNFX_F4	Bacteroidota
MC107TNFX_D4	Bacteroidota
MC118TNFX_D2	Bacteroidota
MC118TNFX_D1	Bacteroidota
MC058TNX_FX_D11	Pseudomonadota
MC092TIFX_D2	Bacteroidota
MC117TNFX_H3	Bacteroidota
MC094TNFX_G1	Pseudomonadota
MC115TNFX_B1	Bacteroidota
MC113TNFX_H2	Bacteroidota
MC106TNFX_A1	Bacteroidota
MC095TNFX_D4	Pseudomonadota
MC096TNFX_C1	Bacteroidota
MC094TNFX_H4	Pseudomonadota
MC115TNFX_A1	Bacillota
MC117TNFX_C2	Bacteroidota
MC106TNFX_F3	Actinomycetota
MC117TNFX_G5	Bacteroidota
MC115TNFX_F2	Bacillota
MC107TNFX_F4	Bacteroidota
MC091TIFX_F3	Bacillota
MC095TNFX_E3	Pseudomonadota
MC093TNFX_A4	Bacillota
MC118TNFX_H5	Bacteroidota
MC101TIFX_A12	Bacteroidota
MC093TNFX_G3	Bacillota
MC101TIFX_G10	Bacillota
MC095TNFX_F4	Bacteroidota
MC101TIFX_G12	Bacteroidota
MC058TNX_FX_B11	Pseudomonadota
MC107TNFX_F1	Bacteroidota
MC117TNFX_E5	Bacteroidota
MC101TIFX_D1	Bacteroidota
MC115TNFX_D3	Bacteroidota
MC094TNFX_A3	Pseudomonadota
MC125TNFX_E1	Bacteroidota
MC093TNFX_C1	Bacillota
MC096TNFX_H1	Bacillota
MC101TIFX_C2	Pseudomonadota
MC094TNFX_B2	Pseudomonadota
MC094TNFX_G3	Pseudomonadota
MC101TIFX_A3	Pseudomonadota
MC117TNFX_E2	Bacteroidota
MC113TNFX_A1	Bacteroidota
MC092TIFX_H4	Bacillota
MC101TIFX_G2	Bacteroidota
MC092TIFX_G1	Bacillota
MC108TNFX_H2	Bacillota
MC095TNFX_H4	Pseudomonadota
MC117TNFX_F1	Bacteroidota
MC096TNFX_H2	Bacillota
MC117TNFX_C4	Bacteroidota
MC094TNFX_F3	Pseudomonadota
MC106TNFX_D3	Bacteroidota
MC108TNFX_F2	Pseudomonadota
MC108TNFX_F3	Bacillota
MC108TNFX_E2	Bacillota
MC101TIFX_B11	Bacillota
MC125TNFX_H3	Bacillota
MC118TNFX_D5	Pseudomonadota
MC101TIFX_G5	Bacteroidota
MC094TNFX_E4	Pseudomonadota
MC101TIFX_D9	Bacteroidota
MC091TIFX_F4	Bacteroidota
MC118TNFX_A2	Bacteroidota
MC101TIFX_F12	Bacteroidota
MC117TNFX_A4	Bacteroidota
MC095TNFX_E4	Pseudomonadota
MC106TNFX_H1	Bacteroidota
MC113TNFX_B3	Bacteroidota
MC101TIFX_E4	Bacillota
MC113TNFX_F3	Bacteroidota
MC111TIFX_C4	Bacteroidota
MC095TNFX_F2	Pseudomonadota
MC101TIFX_B6	Bacteroidota
MC101TIFX_B9	Bacteroidota
MC094TNFX_E2	Pseudomonadota
MC101TIFX_F1	Bacteroidota
MC094TNFX_C1	Pseudomonadota
MC118TNFX_E1	Bacteroidota
MC115TNFX_F1	Bacteroidota
MC108TNFX_G2	Bacillota
MC093TNFX_D4	Bacillota
MC091TIFX_C3	Bacteroidota
MC101TIFX_E2	Bacteroidota
MC113TNFX_A2	Bacteroidota
MC115TNFX_E1	Bacillota
MC117TNFX_G4	Bacteroidota
MC101TIFX_C12	Bacteroidota
MC113TNFX_B4	Bacteroidota
MC117TNFX_D1	Bacteroidota
MC118TNFX_G5	Bacteroidota
MC111TIFX_C3	Bacteroidota
MC091TIFX_H1	Bacillota
MC117TNFX_H4	Bacteroidota
MC101TIFX_G1	Bacillota
MC098TNFX_B11	Pseudomonadota
MC117TNFX_H1	Bacteroidota
MC094TNFX_F2	Pseudomonadota
MC106TNFX_G4	Bacteroidota
MC091TIFX_C1	Bacteroidota
MC101TIFX_H4	Bacillota
MC106TNFX_H3	Bacteroidota
MC101TIFX_E10	Bacteroidota
MC091TIFX_E4	Bacillota
MC115TNFX_E2	Bacteroidota
MC096TNFX_H4	Bacillota
MC106TNFX_C3	Bacteroidota
MC101TIFX_D3	Bacillota
MC117TNFX_A1	Bacteroidota
MC096TNFX_A2	Bacillota
MC117TNFX_E1	Bacteroidota
MC094TNFX_C3	Pseudomonadota
MC094TNFX_B1	Pseudomonadota
MC111TIFX_G2	Bacteroidota
MC101TIFX_E3	Bacillota
MC093TNFX_E1	Bacillota
MC108TNFX_B1	Bacillota
MC101TIFX_E5	Bacteroidota
MC093TNFX_G4	Bacteroidota
MC125TNFX_E4	Bacteroidota
MC115TNFX_C4	Bacteroidota
MC111TIFX_E2	Bacteroidota
MC125TNFX_C3	Actinomycetota
MC113TNFX_E2	Bacteroidota
MC125TNFX_C4	Bacteroidota
MC125TNFX_C1	Bacteroidota
MC106TNFX_B2	Bacteroidota
MC118TNFX_E5	Bacillota
MC094TNFX_A4	Pseudomonadota
MC117TNFX_D4	Bacteroidota
MC094TNFX_A2	Pseudomonadota
MC115TNFX_H1	Bacteroidota
MC091TIFX_H4	Bacillota
MC111TIFX_G4	Bacteroidota
MC118TNFX_A4	Bacteroidota
MC113TNFX_F2	Bacteroidota
MC093TNFX_C3	Bacteroidota
MC115TNFX_G4	Bacteroidota
MC118TNFX_F1	Bacillota
MC115TNFX_A3	Bacillota
MC091TIFX_A3	Bacteroidota
MC095TNFX_F1	Pseudomonadota
MC115TNFX_H4	Bacteroidota
MC107TNFX_B4	Bacteroidota
MC125TNFX_H1	Bacteroidota
MC125TNFX_D3	Bacteroidota
MC108TNFX_G3	Bacillota
MC095TNFX_E2	Pseudomonadota
MC101TIFX_E11	Bacteroidota
MC095TNFX_G2	Pseudomonadota
MC058TNX_FX_H11	Bacillota
MC058TNX_FX_F12	Pseudomonadota
MC117TNFX_D6	Bacteroidota
MC111TIFX_A1	Bacteroidota
MC096TNFX_G3	Bacillota
MC092TIFX_A4	Bacteroidota
MC096TNFX_D4	Bacteroidota
MC113TNFX_B2	Bacteroidota
MC096TNFX_A3	Bacteroidota
MC101TIFX_C11	Bacteroidota
MC058TNX_FX_G11	Pseudomonadota
MC101TIFX_C9	Bacteroidota
MC107TNFX_E2	Bacteroidota
MC106TNFX_D1	Actinomycetota
MC113TNFX_F4	Bacteroidota
MC125TNFX_H2	Bacteroidota
MC095TNFX_B4	Pseudomonadota
MC094TNFX_D3	Bacteroidota
MC106TNFX_E4	Bacillota
MC101TIFX_E7	Bacteroidota
MC094TNFX_D4	Pseudomonadota
MC101TIFX_C7	Bacteroidota
MC117TNFX_C3	Bacteroidota
MC117TNFX_C5	Bacteroidota
MC107TNFX_A2	Bacteroidota
MC096TNFX_D2	Bacteroidota
MC096TNFX_C4	Bacillota
MC095TNFX_F3	Pseudomonadota
MC058TNX_FX_C12	Bacillota
MC095TNFX_H1	Pseudomonadota
MC101TIFX_A1	Bacteroidota
MC101TIFX_F5	Bacillota
MC107TNFX_H3	Bacteroidota
MC091TIFX_D2	Bacteroidota
MC106TNFX_F4	Bacteroidota
MC113TNFX_D3	Bacteroidota
MC113TNFX_F1	Bacteroidota
MC095TNFX_A2	Pseudomonadota
MC125TNFX_B2	Bacteroidota
MC108TNFX_D1	Bacillota
MC106TNFX_F2	Bacteroidota
MC118TNFX_C3	Bacillota
MC098TNFX_B10	Bacteroidota
MC101TIFX_B10	Bacteroidota
MC094TNFX_D2	Pseudomonadota
MC117TNFX_A6	Bacteroidota
MC096TNFX_D1	Bacteroidota
MC115TNFX_G2	Bacteroidota
MC111TIFX_F1	Bacteroidota
MC118TNFX_F3	Bacteroidota
MC091TIFX_B2	Bacteroidota
MC101TIFX_G4	Bacteroidota
MC111TIFX_B2	Bacteroidota
MC093TNFX_B2 (also named CC00517)	Pseudomonadota
MC096TNFX_G4	Bacteroidota
MC107TNFX_A1	Actinomycetota
MC092TIFX_C2	Bacteroidota
MC101TIFX_G7	Bacteroidota
MC098TNFX_D11	Bacteroidota
MC093TNFX_D3	Pseudomonadota
MC113TNFX_G1	Bacillota
MC095TNFX_A4	Pseudomonadota
MC125TNFX_F1	Bacteroidota
MC095TNFX_B1	Pseudomonadota
MC125TNFX_F4	Bacteroidota
MC098TNFX_E11	Bacteroidota
MC101TIFX_C5	Actinomycetota
MC092TIFX_C1	Bacteroidota
MC125TNFX_A3	Bacteroidota
MC058TNX_FX_E12	Bacillota
MC118TNFX_A1	Bacteroidota
MC117TNFX_B4	Bacteroidota
MC101TIFX_E6	Bacteroidota
MC093TNFX_C2	Bacteroidota
MC107TNFX_C4	Bacteroidota
MC107TNFX_C1	Actinomycetota
MC117TNFX_G6	Bacteroidota
MC091TIFX_C4	Bacteroidota
MC107TNFX_E4	Bacteroidota
MC107TNFX_A4	Bacteroidota
MC101TIFX_B12	Bacteroidota
MC098TNFX_D10	Bacteroidota
MC092TIFX_F3	Bacteroidota
MC117TNFX_F5	Bacteroidota
MC092TIFX_B2	Bacillota
MC111TIFX_D1	Bacillota
MC092TIFX_D1	Bacteroidota
MC111TIFX_G3	Bacteroidota
MC107TNFX_H2	Bacteroidota
MC101TIFX_D2	Bacteroidota
MC118TNFX_G2	Bacteroidota
MC096TNFX_D3	Bacillota
MC095TNFX_A3	Pseudomonadota
MC125TNFX_A2	Bacteroidota
MC111TIFX_A2	Bacteroidota
MC111TIFX_E1	Bacteroidota
MC118TNFX_G6	Bacteroidota
MC115TNFX_A4	Bacteroidota
MC125TNFX_B3	Bacillota
MC111TIFX_B4	Bacteroidota
MC117TNFX_D3	Bacteroidota
MC101TIFX_E8	Bacteroidota
MC093TNFX_G1	Pseudomonadota
MC093TNFX_A3	Bacillota
MC125TNFX_G3	Bacteroidota
MC096TNFX_F2	Bacteroidota
MC093TNFX_B1	Pseudomonadota
MC095TNFX_C2	Pseudomonadota
MC117TNFX_B2	Bacteroidota
MC118TNFX_F2	Bacteroidota
MC107TNFX_D3	Bacteroidota
MC093TNFX_F1	Bacillota
MC117TNFX_B6	Bacteroidota
MC113TNFX_G4	Bacteroidota
MC101TIFX_B3	Bacillota
MC101TIFX_A11	Bacteroidota
MC096TNFX_B4	Bacteroidota
MC107TNFX_G4	Bacteroidota
MC091TIFX_H2	Bacteroidota
MC101TIFX_C6	Bacteroidota
MC096TNFX_G1	Bacillota
MC091TIFX_A2	Fusobacteria
MC095TNFX_G4	Pseudomonadota
MC096TNFX_B2	Bacillota
MC094TNFX_G2	Pseudomonadota
MC101TIFX_D12	Pseudomonadota
MC111TIFX_C2	Bacteroidota
MC118TNFX_F6	Bacteroidota
MC117TNFX_E6	Bacteroidota
MC096TNFX_E4	Bacteroidota
MC058TNX_FX_D12	Pseudomonadota
MC098TNFX_A11	Bacteroidota
MC101TIFX_A4	Bacteroidota
MC106TNFX_D2	Bacteroidota
MC093TNFX_B4	Bacillota
MC058TNX_FX_E11	Pseudomonadota
MC111TIFX_C1	Bacillota
MC098TNFX_A10	Bacteroidota
MC101TIFX_C3	Bacillota
MC091TIFX_E2	Bacillota
MC092TIFX_F1	Bacteroidota
MC095TNFX_D2	Pseudomonadota
MC107TNFX_D1	Bacteroidota
MC108TNFX_A1	Pseudomonadota
MC108TNFX_F1	Bacillota
MC092TIFX_E2 (also named CC01453)	Bacteroidota
MC106TNFX_A2	Bacillota
MC111TIFX_E4	Bacteroidota
MC101TIFX_B5	Bacteroidota
MC108TNFX_D3	Bacillota
MC094TNFX_H1	Pseudomonadota
MC117TNFX_A2	Bacteroidota
MC092TIFX_H3	Bacteroidota
MC125TNFX_G1	Bacteroidota
MC115TNFX_G1	Bacillota
MC092TIFX_G3	Bacillota
MC115TNFX_A2	Bacillota
MC092TIFX_E4	Bacteroidota
MC091TIFX_D4	Bacteroidota
MC093TNFX_B3	Pseudomonadota
MC096TNFX_B1	Bacteroidota
MC111TIFX_H1	Bacteroidota
MC091TIFX_D3	Fusobacteria
MC101TIFX_F3	Bacteroidota
MC093TNFX_F3	Bacteroidota
MC101TIFX_F11	Bacillota
MC096TNFX_C3	Bacteroidota
MC117TNFX_G1	Bacteroidota
MC101TIFX_C4	Bacillota
MC118TNFX_H1	Bacillota
MC115TNFX_D2	Actinomycetota
MC092TIFX_E3	Bacteroidota
MC098TNFX_E10	Bacteroidota
MC106TNFX_E3	Bacillota
MC092TIFX_C4	Bacteroidota
MC113TNFX_G2	Bacteroidota
MC092TIFX_F4	Bacillota
MC117TNFX_C6	Bacteroidota
MC115TNFX_C3	Bacillota
MC092TIFX_F2	Bacteroidota
MC113TNFX_H4	Bacteroidota
MC111TIFX_A3	Bacteroidota
MC115TNFX_B3	Bacteroidota
MC093TNFX_H2	Bacillota
MC098TNFX_H11	Pseudomonadota
MC093TNFX_H1	Fusobacteria
MC091TIFX_B4	Bacteroidota
MC101TIFX_H5	Bacteroidota
MC111TIFX_A4	Bacteroidota
MC111TIFX_H3	Bacillota
MC096TNFX_A4	Bacteroidota
MC118TNFX_E3	Bacteroidota
MC108TNFX_D2	Bacillota
MC101TIFX_A7	Bacteroidota
MC118TNFX_A3	Bacillota
MC093TNFX_E4	Bacillota
MC101TIFX_H11	Bacillota
MC117TNFX_H2	Bacteroidota
MC101TIFX_H6	Bacteroidota
MC113TNFX_D1	Bacteroidota
MC092TIFX_G4	Bacteroidota
MC098TNFX_G10	Bacteroidota
MC101TIFX_A10	Bacteroidota
MC093TNFX_E2	Bacillota
MC092TIFX_A2	Bacteroidota
MC115TNFX_E3	Bacillota
MC107TNFX_G2	Bacteroidota
MC118TNFX_B2	Bacteroidota
MC106TNFX_G1	Bacteroidota
MC101TIFX_C8	Bacillota
MC092TIFX_H2	Bacteroidota
MC115TNFX_B2	Bacteroidota
MC095TNFX_C1	Pseudomonadota
MC106TNFX_G3	Bacteroidota
MC106TNFX_C1	Actinomycetota
MC101TIFX_H2	Bacteroidota
MC115TNFX_B4	Bacillota
MC118TNFX_E6	Bacteroidota
MC115TNFX_C1	Bacteroidota
MC117TNFX_B5	Bacteroidota
MC101TIFX_D11	Bacteroidota
MC096TNFX_H3	Bacillota
MC091TIFX_G2	Bacillota
MC101TIFX_G11	Bacteroidota
MC094TNFX_E3	Pseudomonadota
MC118TNFX_H2	Bacillota
MC108TNFX_C2	Pseudomonadota
MC101TIFX_G6	Bacteroidota
MC117TNFX_F2	Bacteroidota
MC125TNFX_A1	Bacteroidota
MC101TIFX_A5	Bacteroidota
MC117TNFX_B3	Bacteroidota
