# Supplementary material for: Patient-derived intestinal organoids as a model for site-specific mucosal bacterial interactions in paediatric inflammatory bowel disease
Source: Sci Rep. 2026 Apr 1;16:15359. doi: 10.1038/s41598-026-46184-8 (PMC13184080; doi:10.1038/s41598-026-46184-8)
Supplement: Supplementary file 4 — Supplementary Material 4 [file 41598_2026_46184_MOESM4_ESM.xlsx]

## Sheet: Crohns_vs_Con_Duodenum
Supplementary Table 3: Significantly DEGs (adjusted p-value ≤0.05) when comparing CD-, UC- and control-derived organoids from the duodenum and terminal ileum.
GeneID	Gene_Name	AverageLogCPM	Posterior_variance	Crohns_v_Con_Duo	P.Value	adj.P.Val	F_stat
ENSG00000100749	VRK1	6.27817	0.275398	-0.335667	0.000103229	0.0450683	20.095
ENSG00000145494	NDUFS6	8.06489	0.288809	-0.311558	0.000107284	0.0450683	19.9709
ENSG00000128422	KRT17	5.83222	4.75345	1.50259	0.000109486	0.0450683	19.9057
ENSG00000182004	SNRPE	7.63388	0.374247	-0.357093	0.000109804	0.0450683	19.8963
ENSG00000187867	PALM3	5.08476	3.8575	1.335	0.000109819	0.0450683	19.8959
ENSG00000204392	LSM2	6.63463	0.328607	-0.348281	0.000115434	0.0463199	19.7361
ENSG00000144749	LRIG1	6.18428	0.584811	-0.473945	0.000121486	0.0473694	19.573
ENSG00000103121	CMC2	6.57819	0.365336	-0.365708	0.000124474	0.0473694	19.4957
ENSG00000278909		1.7756	2.33382	-2.92313	0.00012592	0.0473694	19.4589
ENSG00000186918	ZNF395	4.90045	0.793167	0.61458	0.000132204	0.0477934	19.3044
ENSG00000104419	NDRG1	7.12861	6.1885	1.51351	0.00013234	0.0477934	19.3012
ENSG00000104765	BNIP3L	8.18932	1.16932	0.599137	0.000138011	0.0484638	19.1685
ENSG00000132950	ZMYM5	3.9831	0.663318	0.616225	0.000139647	0.0484638	19.1313
ENSG00000174547	MRPL11	6.89269	0.26478	-0.302667	0.000144488	0.0484638	19.0239
ENSG00000166471	TMEM41B	5.2809	0.734903	0.549865	0.000147338	0.0484638	18.9625
ENSG00000075336	TIMM21	5.43709	0.374395	-0.402399	0.000147616	0.0484638	18.9565
ENSG00000172379	ARNT2	2.99258	1.37043	-1.50533	0.000153447	0.0494783	18.835
ENSG00000142871	CCN1	5.20483	2.31733	0.97827	0.000157266	0.0498202	18.758
ENSG00000108244	KRT23	5.50232	1.73402	1.19776	1.01183e-06	0.00456766	37.7084
ENSG00000167656	LY6D	2.09312	2.25824	3.3244	1.25045e-07	0.00112897	47.7193
ENSG00000268621	IGFL2-AS1	4.92171	3.1888	2.26979	1.90701e-08	0.000344349	58.0342
ENSG00000175197	DDIT3	6.0027	2.78237	1.42705	2.0124e-06	0.00679495	34.7187
ENSG00000137038	DMAC1	7.65241	0.442629	-0.444331	2.04748e-05	0.0288261	25.6204
ENSG00000163541	SUCLG1	7.54552	0.430683	-0.429514	2.19004e-05	0.0288261	25.3777
ENSG00000162772	ATF3	4.49309	2.80545	1.39251	2.24625e-05	0.0288261	25.2867
ENSG00000130066	SAT1	9.26293	0.428892	0.483144	2.25784e-06	0.00679495	34.2321
ENSG00000099875	MKNK2	7.29017	1.03793	0.662939	2.29105e-05	0.0288261	25.2158
ENSG00000143799	PARP1	8.20526	0.296944	-0.351623	2.44405e-05	0.0288261	24.9846
ENSG00000119950	MXI1	4.69255	0.700759	0.660217	2.55423e-05	0.0288261	24.8274
ENSG00000133302	SLF1	4.88816	0.537024	-0.596283	2.96748e-05	0.0298233	24.2967
ENSG00000066405	CLDN18	2.93667	2.59596	4.83566	2.97291e-05	0.0298233	26.6002
ENSG00000167748	KLK1	4.12665	1.79906	1.19688	3.1859e-05	0.0300158	24.0472
ENSG00000164167	LSM6	6.56602	0.283081	-0.358502	3.47153e-05	0.0300158	23.7474
ENSG00000122566	HNRNPA2B1	9.77156	0.259675	-0.312804	3.49079e-05	0.0300158	23.7281
ENSG00000117394	SLC2A1	7.6432	3.25935	1.13457	3.86288e-05	0.0305527	23.3768
ENSG00000236253	SLC25A3P1	0.558202	0.882031	-2.76222	3.98286e-05	0.0305527	23.2712
ENSG00000269926	DDIT4-AS1	1.98478	1.33643	1.88987	4.06083e-05	0.0305527	23.2044
ENSG00000133019	CHRM3	5.6348	0.753588	-0.637842	4.65829e-05	0.0335602	22.7339
ENSG00000154518	ATP5MC3	9.60284	0.279122	-0.316561	4.97285e-05	0.0335602	22.5116
ENSG00000197930	ERO1A	7.90673	0.885564	0.572091	5.0386e-05	0.0335602	22.467
ENSG00000112715	VEGFA	6.21125	1.87431	0.902493	5.33505e-05	0.0335602	22.2735
ENSG00000183255	PTTG1IP	8.02229	0.602654	0.462518	5.63782e-05	0.0335602	22.0874
ENSG00000168631	MUCL3	2.52611	1.79726	1.75954	5.685e-05	0.0335602	22.0593
ENSG00000167272	POP5	6.64491	0.433105	-0.422204	5.76157e-05	0.0335602	22.0144
ENSG00000244752	CRYBB2	1.38261	4.87407	10.2019	6.6104e-05	0.0360415	27.0438
ENSG00000176407	KCMF1	5.08397	0.464267	0.477415	6.69378e-05	0.0360415	21.5131
ENSG00000142949	PTPRF	7.56608	0.897503	0.573302	6.78634e-05	0.0360415	21.4675
ENSG00000099622	CIRBP	8.03173	0.356225	0.353186	7.17601e-05	0.0370221	21.2824
ENSG00000154743	TSEN2	4.17899	0.659925	-0.66341	7.40309e-05	0.0371327	21.1795
ENSG00000005339	CREBBP	5.19482	0.548445	0.504512	7.74941e-05	0.0378192	21.0288
ENSG00000156510	HKDC1	5.33416	0.797758	0.705032	7.88262e-06	0.0176752	29.1873
ENSG00000127129	EDN2	4.26306	11.6141	2.71267	8.43672e-05	0.04009	20.7501
ENSG00000178828	RNF186	4.78579	5.7114	2.95381	8.72704e-07	0.00456766	38.3703
ENSG00000101255	TRIB3	5.70826	2.67708	1.3205	9.15877e-06	0.0176752	28.6108
ENSG00000118898	PPL	5.23645	0.580117	0.592319	9.29939e-06	0.0176752	28.5526
ENSG00000159199	ATP5MC1	8.46691	0.385296	-0.361908	9.39277e-05	0.0434885	20.4004
ENSG00000148180	GSN	7.3131	0.610635	0.537163	9.78857e-06	0.0176752	28.3571

## Sheet: Crohns_vs_Con_Ileum
GeneID	Gene_Name	AverageLogCPM	Posterior_variance	Crohns_v_Con_Ileum	P.Value	adj.P.Val	F_stat
ENSG00000123636	BAZ2B	6.11726	0.501947	-0.541977	1.06599e-05	0.0218108	28.0337
ENSG00000258337		1.77395	1.5845	-2.79467	1.09093e-05	0.0218108	27.9463
ENSG00000127914	AKAP9	7.44339	0.468603	-0.493631	1.11195e-05	0.0218108	27.8743
ENSG00000115263	GCG	4.05899	4.55453	-3.56282	1.17041e-05	0.0218108	27.6814
ENSG00000146414	SHPRH	4.64358	0.715595	-0.746772	1.20789e-05	0.0218108	27.5631
ENSG00000256364		1.85997	1.30198	1.97638	1.45787e-05	0.0225888	26.8624
ENSG00000166669	ATF7IP2	4.52963	1.002	0.897657	1.50117e-05	0.0225888	26.7542
ENSG00000167748	KLK1	4.12665	1.79906	1.2671	1.89738e-05	0.0251032	25.8963
ENSG00000280138		3.50563	0.56314	-0.99471	1.93794e-06	0.0218108	34.879
ENSG00000259535	RPL21P12	0.0309258	0.726836	-4.73992	2.07772e-05	0.0251032	25.5675
ENSG00000278909		1.7756	2.33382	-3.48845	2.08533e-05	0.0251032	25.5543
ENSG00000170454	KRT75	0.38677	0.808037	3.26146	2.95101e-05	0.0320709	24.9478
ENSG00000114857	NKTR	6.45005	0.428317	-0.459385	3.01935e-05	0.0320709	24.2357
ENSG00000226476	LINC01748	0.336293	0.789849	-3.71111	3.16917e-06	0.0218108	32.8205
ENSG00000055609	KMT2C	6.36439	0.425832	-0.460229	3.45783e-05	0.0346878	23.7611
ENSG00000049618	ARID1B	5.2798	0.557193	-0.571048	3.69343e-05	0.0351012	23.5321
ENSG00000144045	DQX1	1.32943	1.03914	-2.60779	4.06345e-05	0.0366868	23.2022
ENSG00000167755	KLK6	9.736	5.47462	1.60856	4.64397e-05	0.0391433	22.7444
ENSG00000244752	CRYBB2	1.38261	4.87407	7.82617	4.76908e-05	0.0391433	28.6871
ENSG00000275395	FCGBP	2.93121	3.17986	-2.33286	5.4076e-06	0.0218108	30.6621
ENSG00000173821		6.13826	0.517457	-0.495501	5.88186e-05	0.0461777	21.945
ENSG00000230590	FTX	5.142	0.875275	-0.821015	6.0267e-06	0.0218108	30.234
ENSG00000170175	CHRNB1	5.51204	0.875845	0.652199	6.56676e-05	0.0494066	21.5769
ENSG00000074800	ENO1	10.7905	0.382863	0.373826	7.14076e-05	0.0499747	21.2987
ENSG00000127481	UBR4	5.11785	0.489556	-0.520822	7.46364e-05	0.0499747	21.1526
ENSG00000122547	EEPD1	5.17178	0.475687	0.504353	7.47255e-05	0.0499747	21.1487
ENSG00000054654	SYNE2	7.29968	0.71419	-0.624603	9.8962e-06	0.0218108	28.3156

## Sheet: UC_vs_Con_Duodenum
GeneID	Gene_Name	AverageLogCPM	Posterior_variance	UC_v_Con_Duo	P.Value	adj.P.Val	F_stat
ENSG00000106803	SEC61B	8.71982	0.285865	0.328703	0.000100752	0.0120886	20.1733
ENSG00000053918	KCNQ1	5.64863	0.679165	-0.594961	0.00010109	0.0120886	20.1625
ENSG00000177459	ERICH5	4.18256	0.968311	0.79717	0.000103945	0.0123483	20.0727
ENSG00000180891	CUEDC1	3.97922	0.794331	0.742345	0.000105437	0.0124436	20.0268
ENSG00000160182	TFF1	8.1015	10.7563	2.20221	0.000107317	0.0125297	19.9699
ENSG00000103415	HMOX2	6.46933	0.422881	0.420874	0.000107554	0.0125297	19.9628
ENSG00000256618	MTRNR2L1	4.33261	5.87655	-2.44811	0.000109022	0.0126193	19.9193
ENSG00000205060	SLC35B4	4.32095	0.765841	0.713402	0.000114294	0.0131263	19.7679
ENSG00000272047	GTF2H5	6.8476	0.577958	0.484126	0.000114856	0.0131263	19.7522
ENSG00000146070	PLA2G7	1.82088	1.18304	1.62785	0.000120161	0.0135661	19.608
ENSG00000143333	RGS16	2.763	1.75183	-1.80744	0.000120428	0.0135661	19.6009
ENSG00000049449	RCN1	5.59233	0.667299	-0.589185	0.000120959	0.0135661	19.5869
ENSG00000138107	ACTR1A	6.19334	0.392725	0.409961	0.000121736	0.013569	19.5665
ENSG00000197121	PGAP1	4.3935	1.39401	-1.22691	0.000124902	0.0138366	19.4847
ENSG00000101347	SAMHD1	5.09892	0.704167	0.588271	0.000130359	0.014353	19.349
ENSG00000170035	UBE2E3	5.68392	0.522082	0.492051	0.000135217	0.0147365	19.2331
ENSG00000166889	PATL1	5.03992	0.506513	-0.533978	0.000135475	0.0147365	19.2271
ENSG00000203727	SAMD5	3.08429	1.23219	-1.19268	0.000139781	0.0150705	19.1283
ENSG00000136193	SCRN1	5.54093	0.707073	0.566162	0.00014189	0.0150705	19.081
ENSG00000189241	TSPYL1	7.50539	0.474367	0.421723	0.000142236	0.0150705	19.0734
ENSG00000148700	ADD3	7.18167	0.401095	-0.400513	0.000142684	0.0150705	19.0635
ENSG00000112562	SMOC2	8.91543	3.17216	-1.16874	0.000142718	0.0150705	19.0627
ENSG00000135605	TEC	2.19665	0.771037	-1.31283	0.000153143	0.0160773	18.8412
ENSG00000218014	KRT19P1	5.33754	1.24252	0.752282	0.000154299	0.0161051	18.8176
ENSG00000157111	TMEM171	5.07494	1.72213	-1.0965	0.000157899	0.0163861	18.7454
ENSG00000163975	MELTF	5.05387	1.43171	0.880978	0.000161432	0.0164845	18.6763
ENSG00000105825	TFPI2	1.15617	1.33669	2.96044	0.000161935	0.0164845	18.6666
ENSG00000162614	NEXN	4.31332	3.03047	1.22569	0.000163808	0.0164845	18.6307
ENSG00000178449	COX14	6.90436	0.328787	0.353305	0.000164156	0.0164845	18.6241
ENSG00000133321	PLAAT4	3.53359	1.58357	1.07638	0.000166029	0.0164845	18.5887
ENSG00000166387	PPFIBP2	5.74004	0.933473	-0.682682	0.00016622	0.0164845	18.5851
ENSG00000164120	HPGD	0.86961	2.06632	3.02341	0.000166282	0.0164845	18.584
ENSG00000141480	ARRB2	4.81308	0.707529	-0.649837	0.00016664	0.0164845	18.5773
ENSG00000133121	STARD13	3.6983	0.903947	-1.00045	0.000167064	0.0164845	18.5694
ENSG00000158186	MRAS	1.99657	2.12066	1.76356	0.000172908	0.0169685	18.4624
ENSG00000206053	JPT2	7.19608	0.376273	0.371698	0.000174865	0.0170677	18.4274
ENSG00000119333	WDR34	7.12124	0.441392	0.404536	0.000179022	0.0172367	18.3546
ENSG00000136155	SCEL	2.24187	3.43153	3.52321	0.000179288	0.0172367	18.35
ENSG00000111186	WNT5B	1.04818	2.70641	2.60661	0.000179806	0.0172367	18.341
ENSG00000169490	TM2D2	5.62898	0.47519	0.454913	0.000180414	0.0172367	18.3306
ENSG00000134569	LRP4	2.62176	1.06923	-1.69071	0.000183845	0.0174047	18.2723
ENSG00000106948	AKNA	4.11388	0.72465	-0.751366	0.000184101	0.0174047	18.268
ENSG00000116133	DHCR24	8.48246	0.84562	0.539294	0.000187747	0.017657	18.2073
ENSG00000213626	LBH	2.48229	3.54274	1.8982	0.000199096	0.0186273	18.0264
ENSG00000176171	BNIP3	8.15874	2.46978	-0.994645	0.000200984	0.0186834	17.9974
ENSG00000249859	PVT1	2.97226	0.699106	-0.883374	0.000202739	0.0186834	17.9707
ENSG00000108375	RNF43	6.14575	0.740509	-0.576109	0.0002028	0.0186834	17.9698
ENSG00000183734	ASCL2	6.34084	2.61317	-1.14262	0.000205527	0.0188386	17.9288
ENSG00000091436	MAP3K20	7.16582	0.636169	-0.500205	0.000208719	0.0188863	17.8815
ENSG00000077152	UBE2T	6.31648	0.420024	0.408758	0.000208955	0.0188863	17.878
ENSG00000134873	CLDN10	4.89329	5.52306	1.72146	0.000209642	0.0188863	17.868
ENSG00000243836	WDR86-AS1	0.901097	1.72109	2.4617	0.000210302	0.0188863	17.8584
ENSG00000184809	B3GALT5-AS1	0.801828	0.906099	2.07044	0.000211278	0.0188863	17.8442
ENSG00000136068	FLNB	7.02512	0.556627	-0.460154	0.000215684	0.0191852	17.781
ENSG00000267002		3.18689	0.885057	-0.985275	0.000218327	0.0192181	17.7438
ENSG00000074266	EED	5.04431	0.344415	0.414084	0.000218575	0.0192181	17.7403
ENSG00000162654	GBP4	0.281333	1.13867	3.21666	0.000219742	0.0192181	17.7241
ENSG00000167600	CYP2S1	5.53556	0.854129	-0.644667	0.000220945	0.0192181	17.7074
ENSG00000130822	PNCK	1.99716	1.41774	-2.23362	0.000221375	0.0192181	17.7014
ENSG00000100417	PMM1	4.25897	1.25004	-1.04019	0.000224693	0.019397	17.6561
ENSG00000107719	PALD1	5.69137	0.54339	-0.518815	0.000225584	0.019397	17.644
ENSG00000131462	TUBG1	6.41641	0.345244	0.362452	0.000230897	0.019698	17.5731
ENSG00000100889	PCK2	5.61127	1.77774	-0.962049	0.000231267	0.019698	17.5682
ENSG00000076554	TPD52	6.83282	0.532071	-0.458269	0.000233565	0.0197213	17.5382
ENSG00000124253	PCK1	1.89287	1.44349	-3.16509	0.000233724	0.0197213	17.5361
ENSG00000123983	ACSL3	6.55525	0.433862	0.399513	0.000244515	0.0205358	17.3991
ENSG00000104870	FCGRT	7.40783	0.769578	-0.534343	0.000246705	0.0206239	17.3721
ENSG00000095380	NANS	7.83511	0.444015	0.384528	0.000251101	0.0208946	17.3186
ENSG00000172115	CYCS	8.27886	0.290541	0.308229	0.000252401	0.0209064	17.303
ENSG00000074211	PPP2R2C	0.278492	0.721077	3.0658	0.000254246	0.0209631	18.1023
ENSG00000087250	MT3	4.22569	3.05499	-1.68523	0.000257322	0.0211203	17.2447
ENSG00000152217	SETBP1	0.134607	1.00254	3.92234	0.000266882	0.0218058	17.1347
ENSG00000141753	IGFBP4	6.32065	0.952075	-0.652785	0.000269203	0.0218964	17.1086
ENSG00000154122	ANKH	4.968	0.853607	-0.707354	0.000271135	0.0219546	17.0871
ENSG00000230837	RPL31P2	8.37597	0.282141	-0.307576	0.000274924	0.0220691	17.0454
ENSG00000168528	SERINC2	7.45261	0.794524	-0.527409	0.000274992	0.0220691	17.0446
ENSG00000167232	ZNF91	4.00064	0.776175	-0.769206	0.000276895	0.0221235	17.0239
ENSG00000125347	IRF1	4.81859	0.704963	0.571788	0.000282367	0.0224612	16.9652
ENSG00000101255	TRIB3	5.70826	2.67708	-1.2853	0.000284997	0.022571	16.9374
ENSG00000115738	ID2	6.53735	1.26319	-0.708129	0.00029016	0.0228795	16.8836
ENSG00000149289	ZC3H12C	1.46463	1.11318	1.84206	0.000294538	0.0231238	16.8388
ENSG00000169967	MAP3K2	4.98725	0.413402	-0.451419	0.000295989	0.0231336	16.8241
ENSG00000107959	PITRM1	5.17981	0.740592	0.566564	0.000300079	0.0231336	16.7831
ENSG00000227081		8.38004	0.413556	-0.370457	0.000300443	0.0231336	16.7795
ENSG00000187193	MT1X	7.06627	3.19374	-1.14735	0.000300892	0.0231336	16.7751
ENSG00000173040	EVC2	0.044019	0.791234	2.43418	0.000301068	0.0231336	17.4811
ENSG00000175793	SFN	7.24109	0.774367	0.501986	0.000310672	0.0237703	16.6797
ENSG00000113749	HRH2	0.445928	1.42031	-7.16368	0.0003197	0.0242746	21.1755
ENSG00000188846	RPL14	9.60229	0.325875	-0.321083	0.000320697	0.0242746	16.5852
ENSG00000139874	SSTR1	0.516484	0.865595	-2.74322	0.000321296	0.0242746	16.5797
ENSG00000137752	CASP1	3.75832	0.932295	-0.832147	0.000327757	0.0246271	16.5206
ENSG00000100911	PSME2	7.04818	0.605191	0.446202	0.000329556	0.0246271	16.5043
ENSG00000117410	ATP6V0B	7.81753	0.346547	0.33155	0.000331367	0.0246271	16.4881
ENSG00000138640	FAM13A	6.15949	1.79612	-0.922675	0.000331862	0.0246271	16.4836
ENSG00000033867	SLC4A7	4.38498	0.618471	0.572833	0.000333288	0.0246271	16.4709
ENSG00000133639	BTG1	6.23605	0.657535	-0.513442	0.000334144	0.0246271	16.4633
ENSG00000143924	EML4	8.42939	0.340741	-0.331881	0.000336109	0.0246712	16.446
ENSG00000107554	DNMBP	5.39811	0.533025	-0.496708	0.0003398	0.0248412	16.4136
ENSG00000087266	SH3BP2	3.93373	0.632567	-0.664036	0.00034289	0.0249017	16.3869
ENSG00000025434	NR1H3	4.11595	0.93855	-0.765546	0.000343386	0.0249017	16.3826
ENSG00000234851	RPL23AP42	9.01639	0.354128	-0.335876	0.000345438	0.0249503	16.365
ENSG00000178035	IMPDH2	8.65063	0.350014	-0.333825	0.000349507	0.0251436	16.3304
ENSG00000196549	MME	2.38238	3.24705	-2.63225	0.000351731	0.0251748	16.3117
ENSG00000159176	CSRP1	6.51144	0.3883	0.365427	0.000352728	0.0251748	16.3033
ENSG00000069998	HDHD5	5.7094	0.554979	-0.481302	0.000359488	0.0255562	16.2473
ENSG00000116906	GNPAT	7.46093	0.850131	0.51823	0.000361719	0.025614	16.2291
ENSG00000279839		0.860354	1.14002	-2.28182	0.000371422	0.0261983	16.1512
ENSG00000128708	HAT1	5.76767	0.409475	0.401432	0.000375762	0.0264013	16.1171
ENSG00000070770	CSNK2A2	5.76883	0.627309	-0.502567	0.000380375	0.0266219	16.0812
ENSG00000147889	CDKN2A	3.25654	2.39577	1.77338	0.000383053	0.0266647	16.0607
ENSG00000122674	CCZ1	3.55206	1.13779	0.898042	0.000384279	0.0266647	16.0513
ENSG00000254290		2.40862	1.43646	-1.62388	0.000386449	0.0266647	16.0348
ENSG00000113722	CDX1	4.2988	2.58125	-2.07776	0.000387997	0.0266647	16.0231
ENSG00000146425	DYNLT1	8.04546	0.299582	0.3042	0.000388371	0.0266647	16.0202
ENSG00000101842	VSIG1	0.249425	1.48536	5.28863	0.000391701	0.0267166	21.8954
ENSG00000166435	XRRA1	4.35712	2.22929	-1.18784	0.000393464	0.0267166	15.9821
ENSG00000119280	C1orf198	5.39573	0.434622	0.414342	0.000393566	0.0267166	15.9813
ENSG00000182938	OTOP3	0.564958	1.15407	2.67242	0.000399131	0.0269929	17.8359
ENSG00000259535	RPL21P12	0.0309258	0.726836	-3.77401	0.000403786	0.0272058	16.8167
ENSG00000124429	POF1B	4.37919	0.781863	-0.746515	0.000407647	0.0273639	15.8785
ENSG00000119013	NDUFB3	7.71063	0.373553	0.339816	0.000412843	0.0275232	15.8416
ENSG00000122176	FMOD	5.32738	3.3876	-1.3176	0.000413069	0.0275232	15.84
ENSG00000101443	WFDC2	5.09143	3.78169	1.20581	0.000419403	0.0277985	15.7956
ENSG00000095585	BLNK	3.45372	1.23222	-1.0598	0.00042028	0.0277985	15.7895
ENSG00000074527	NTN4	3.29506	1.67196	1.06515	0.000432344	0.0283951	15.7072
ENSG00000177954	RPS27	6.77923	0.825687	-0.53457	0.000432445	0.0283951	15.7065
ENSG00000180730	SHISA2	1.49549	2.73219	3.03665	0.000439726	0.0286815	16.1051
ENSG00000107742	SPOCK2	2.57073	4.9105	2.52573	0.000439983	0.0286815	15.6563
ENSG00000176043		4.53619	0.509093	-0.518666	0.000443267	0.0287444	15.6347
ENSG00000084092	NOA1	5.06559	0.700107	-0.57246	0.00044462	0.0287444	15.6258
ENSG00000115594	IL1R1	0.503853	1.1499	2.543	0.000447757	0.0287444	15.6054
ENSG00000011198	ABHD5	4.28256	0.816324	0.633465	0.000448026	0.0287444	15.6037
ENSG00000153395	LPCAT1	4.80654	0.616043	0.509329	0.000449878	0.0287444	15.5917
ENSG00000172428	COPS9	8.05636	0.381116	0.338055	0.0004505	0.0287444	15.5877
ENSG00000109099	PMP22	3.64369	1.39406	-1.08655	0.000459842	0.0292372	15.5283
ENSG00000140835	CHST4	3.62851	1.71194	0.984323	0.00046452	0.029431	15.499
ENSG00000177889	UBE2N	7.38373	0.251928	0.279282	0.000470142	0.029683	15.4642
ENSG00000111057	KRT18	13.0051	0.587837	0.403664	0.000472853	0.0296982	15.4476
ENSG00000167720	SRR	4.48317	0.893912	0.667283	0.000473671	0.0296982	15.4426
ENSG00000090376	IRAK3	0.980708	1.27893	2.02716	0.000476157	0.0297508	15.4275
ENSG00000163618	CADPS	3.18267	1.77189	-1.5381	0.000484417	0.0301625	15.3779
ENSG00000181577	C6orf223	4.32093	1.6465	-1.02977	0.000490478	0.0303808	15.342
ENSG00000213315		9.45733	0.402965	-0.344242	0.000491288	0.0303808	15.3373
ENSG00000013306	SLC25A39	7.65332	0.256642	0.277339	0.000496518	0.0305994	15.3068
ENSG00000135766	EGLN1	4.97189	0.564041	-0.503514	0.000501666	0.0308115	15.2771
ENSG00000166436	TRIM66	2.73998	0.952391	-1.13063	0.000506363	0.0309946	15.2503
ENSG00000198774	RASSF9	1.94466	1.01447	1.16781	0.000510187	0.0310642	15.2287
ENSG00000138801	PAPSS1	5.91017	0.54382	0.435777	0.000513993	0.0310642	15.2074
ENSG00000197358	BNIP3P1	5.20056	2.10225	-1.02668	0.000515252	0.0310642	15.2004
ENSG00000152128	TMEM163	0.356549	1.02994	2.15644	0.000516372	0.0310642	16.1716
ENSG00000181649	PHLDA2	8.38896	0.625647	0.422502	0.000516452	0.0310642	15.1937
ENSG00000101367	MAPRE1	6.19525	0.376922	0.35539	0.000517823	0.0310642	15.1861
ENSG00000180543	TSPYL5	2.57553	1.64618	1.41338	0.000525939	0.0314466	15.1415
ENSG00000157837	SPPL3	4.77468	0.48186	-0.483007	0.000531852	0.0316734	15.1095
ENSG00000168306	ACOX2	3.21799	1.69492	-1.39494	0.000534561	0.0316734	15.0949
ENSG00000189221	MAOA	4.79104	1.196	-0.911244	0.000534994	0.0316734	15.0926
ENSG00000169689	CENPX	7.6675	0.313298	0.30331	0.000545699	0.0320422	15.0359
ENSG00000188293	IGFL1	1.65875	2.08726	-2.7803	0.000546418	0.0320422	15.0322
ENSG00000255387		0.346326	1.17151	2.93118	0.000546548	0.0320422	15.0315
ENSG00000171307	ZDHHC16	5.06826	0.552942	0.470601	0.000550681	0.0320572	15.01
ENSG00000118971	CCND2	8.25255	0.773485	-0.486303	0.000551056	0.0320572	15.008
ENSG00000168938	PPIC	5.84221	0.837087	0.530222	0.000552129	0.0320572	15.0025
ENSG00000162344	FGF19	4.99526	5.2321	1.56055	0.000566304	0.0327043	14.9301
ENSG00000109787	KLF3	5.94174	0.600588	-0.468084	0.000566897	0.0327043	14.9271
ENSG00000218069	RSL24D1P1	2.72783	0.912183	-1.10619	0.000573667	0.0327815	14.8933
ENSG00000131171	SH3BGRL	5.7413	0.763828	0.510481	0.000575067	0.0327815	14.8864
ENSG00000261824	LINC00662	2.85579	1.11472	-1.06842	0.000576368	0.0327815	14.88
ENSG00000223478		4.32355	0.749695	0.597943	0.000578027	0.0327815	14.8718
ENSG00000141905	NFIC	6.70801	0.446359	0.370746	0.000578638	0.0327815	14.8688
ENSG00000103485	QPRT	8.0038	0.843439	-0.508546	0.000579717	0.0327815	14.8635
ENSG00000234737	KRT18P15	3.47085	1.30303	0.894086	0.000580942	0.0327815	14.8575
ENSG00000006459	KDM7A	3.79186	1.12697	-0.917296	0.000584849	0.0328991	14.8384
ENSG00000136436	CALCOCO2	5.83605	0.563111	-0.453519	0.000591891	0.0331919	14.8044
ENSG00000182963	GJC1	3.19525	2.32798	1.35153	0.000597216	0.0333868	14.7789
ENSG00000100632	ERH	8.37998	0.256406	0.267563	0.00060738	0.0338502	14.731
ENSG00000117899	MESD	7.92095	0.267154	0.275325	0.000616258	0.0340049	14.6899
ENSG00000185101	ANO9	3.50916	0.834691	-0.830933	0.000616316	0.0340049	14.6897
ENSG00000180879	SSR4	8.94732	0.380619	0.323594	0.00061685	0.0340049	14.6872
ENSG00000133606	MKRN1	5.58833	0.528065	-0.445779	0.000619065	0.0340049	14.6771
ENSG00000177469	CAVIN1	5.70588	1.14751	0.623816	0.000619572	0.0340049	14.6747
ENSG00000117477	CCDC181	2.4852	1.95069	1.39278	0.000628335	0.0343814	14.635
ENSG00000188994	ZNF292	6.24813	0.682439	-0.483967	0.000637954	0.0346258	14.592
ENSG00000196683	TOMM7	8.34515	0.333186	-0.309618	0.000638381	0.0346258	14.5901
ENSG00000114850	SSR3	7.76521	0.301684	0.290402	0.000638554	0.0346258	14.5894
ENSG00000250799	PRODH2	0.1461	1.03515	-4.39035	0.000654052	0.0353022	18.0634
ENSG00000162924	REL	4.61639	0.435963	-0.456074	0.000655967	0.0353022	14.5134
ENSG00000181817	LSM10	5.67817	0.412129	0.378037	0.000658157	0.0353022	14.504
ENSG00000150551	LYPD1	1.02286	1.4603	2.09351	0.000659972	0.0353022	14.4963
ENSG00000267868		1.30057	1.11368	-2.45978	0.000660805	0.0353022	14.4927
ENSG00000165973	NELL1	3.77347	3.41527	-1.73712	0.000665936	0.0354714	14.4709
ENSG00000134285	FKBP11	4.19661	0.646561	0.538907	0.000668049	0.0354793	14.462
ENSG00000107984	DKK1	4.98136	5.16746	1.38028	0.000673875	0.0355826	14.4376
ENSG00000168566	SNRNP48	5.41827	0.698142	-0.523829	0.000675841	0.0355826	14.4294
ENSG00000047365	ARAP2	4.35243	0.728284	-0.600756	0.000676613	0.0355826	14.4262
ENSG00000096092	TMEM14A	5.97309	0.696283	0.474872	0.000677939	0.0355826	14.4207
ENSG00000198865	CCDC152	1.70912	2.81482	1.9287	0.000679846	0.0355826	14.4128
ENSG00000008283	CYB561	6.11901	0.558187	0.417998	0.000685702	0.0357853	14.3886
ENSG00000169139	UBE2V2	6.69661	0.386453	0.342242	0.000692516	0.0358511	14.3609
ENSG00000147536	GINS4	4.8364	0.63022	0.522262	0.000694576	0.0358511	14.3525
ENSG00000184076	UQCR10	9.5892	0.21983	0.242101	0.000696717	0.0358511	14.3439
ENSG00000234665		0.696392	2.30945	-11.2778	0.000697982	0.0358511	16.8693
ENSG00000189377	CXCL17	0.0851604	1.18525	4.74139	0.000698446	0.0358511	19.9634
ENSG00000118689	FOXO3	4.93914	0.680823	-0.549539	0.000698875	0.0358511	14.3352
ENSG00000135540	NHSL1	5.72898	2.03895	-0.964776	0.000702512	0.0359356	14.3206
ENSG00000111412	C12orf49	6.0361	0.683044	0.467208	0.000710229	0.0360548	14.29
ENSG00000115760	BIRC6	5.6567	0.577318	-0.459406	0.000710396	0.0360548	14.2893
ENSG00000108219	TSPAN14	6.18232	0.647605	0.44746	0.000712104	0.0360548	14.2826
ENSG00000122694	GLIPR2	3.09793	1.17344	0.999494	0.00071283	0.0360548	14.2798
ENSG00000227173	MYL6P3	2.91476	1.12801	0.920923	0.000715657	0.0360967	14.2687
ENSG00000122912	SLC25A16	2.86489	0.755527	0.794018	0.000734585	0.0368548	14.1956
ENSG00000247134		2.15701	1.79295	1.43735	0.00073477	0.0368548	14.1949
ENSG00000223865	HLA-DPB1	2.22077	2.27036	1.76388	0.000748518	0.0373785	14.1431
ENSG00000090621	PABPC4	6.83798	0.543954	-0.408247	0.000753517	0.0373785	14.1245
ENSG00000139292	LGR5	4.94842	1.6319	-1.08588	0.000755285	0.0373785	14.118
ENSG00000154582	ELOC	7.73017	0.197983	0.233222	0.000755622	0.0373785	14.1167
ENSG00000057252	SOAT1	3.73767	0.708061	0.593709	0.000756877	0.0373785	14.1121
ENSG00000234753	FOXP4-AS1	2.31875	1.14334	-1.57687	0.00075763	0.0373785	14.1093
ENSG00000154310	TNIK	5.61602	0.563129	-0.442039	0.000761646	0.0374742	14.0946
ENSG00000236452		1.45531	1.219	-2.7078	0.000773868	0.0379721	14.0502
ENSG00000184575	XPOT	4.9845	0.861746	-0.602447	0.000794468	0.0388773	13.9771
ENSG00000160785	SLC25A44	4.16237	0.690468	0.574468	0.00079779	0.0389343	13.9655
ENSG00000128309	MPST	7.32495	0.433105	-0.356382	0.000803818	0.0391227	13.9446
ENSG00000061918	GUCY1B1	0.699199	1.4363	2.11944	0.000806368	0.0391414	13.9358
ENSG00000130311	DDA1	5.27466	0.434265	0.38912	0.000812298	0.0393235	13.9155
ENSG00000128944	KNSTRN	5.28085	0.583133	0.46233	0.000819857	0.0395833	13.8898
ENSG00000112576	CCND3	5.07884	0.636428	0.47082	0.000826404	0.0396955	13.8677
ENSG00000242299		10.7168	0.395787	-0.321856	0.000826578	0.0396955	13.8671
ENSG00000185477	GPRIN3	4.09726	0.94846	-0.870434	0.00083326	0.0398187	13.8448
ENSG00000150687	PRSS23	7.19963	2.11964	0.761651	0.000838593	0.0398187	13.8272
ENSG00000118898	PPL	5.23645	0.580117	0.442131	0.000840584	0.0398187	13.8206
ENSG00000269012	KRT18P40	3.82391	1.14274	0.75939	0.000840614	0.0398187	13.8205
ENSG00000006611	USH1C	6.64812	0.645265	-0.453402	0.00084187	0.0398187	13.8164
ENSG00000176463	SLCO3A1	3.37677	1.06396	0.825564	0.000842374	0.0398187	13.8147
ENSG00000184564	SLITRK6	0.485818	1.42577	4.16736	0.000847098	0.0399375	13.7992
ENSG00000243964	RPL23AP65	7.844	0.336067	-0.305208	0.0008508	0.0399578	13.7872
ENSG00000198546	ZNF511	7.10693	0.771261	-0.479305	0.000851954	0.0399578	13.7834
ENSG00000106348	IMPDH1	4.66444	0.734912	0.529047	0.000857808	0.0401281	13.7645
ENSG00000100442	FKBP3	7.6439	0.309114	0.289653	0.0008688	0.0405373	13.7293
ENSG00000164109	MAD2L1	6.33486	0.441129	0.366349	0.000874475	0.0406969	13.7113
ENSG00000248965		0.479465	1.23092	3.82826	0.000878795	0.0407545	22.7474
ENSG00000070159	PTPN3	5.63851	0.616958	-0.469175	0.000880226	0.0407545	13.6932
ENSG00000226396		8.67235	0.392351	-0.322449	0.000886746	0.0409513	13.6729
ENSG00000213339	QTRT1	4.99361	1.10711	-0.704456	0.000893651	0.041165	13.6515
ENSG00000113328	CCNG1	7.53388	0.377653	-0.325189	0.000905884	0.0416222	13.6141
ENSG00000004399	PLXND1	0.934007	1.2713	2.00374	0.00091222	0.0417928	13.5949
ENSG00000081019	RSBN1	5.51664	0.469192	-0.413023	0.000914225	0.0417928	13.5888
ENSG00000129128	SPCS3	7.26207	0.544286	0.382669	0.000921769	0.0420199	13.5662
ENSG00000157870	PRXL2B	5.65298	0.534278	0.406712	0.000923847	0.0420199	13.56
ENSG00000127334	DYRK2	4.75234	0.661299	-0.533291	0.000928557	0.042128	13.5461
ENSG00000116237	ICMT	6.42991	0.388193	0.334297	0.000939671	0.0425254	13.5134
ENSG00000132388	UBE2G1	4.8442	0.497373	0.433278	0.000945649	0.0426889	13.496
ENSG00000197142	ACSL5	5.52239	1.3276	-0.702989	0.000964896	0.0432714	13.4407
ENSG00000169429	CXCL8	5.8084	2.23305	0.827769	0.000965452	0.0432714	13.4392
ENSG00000236008	LINC01814	2.31619	1.20996	-1.2893	0.000966837	0.0432714	13.4352
ENSG00000113758	DBN1	5.24825	0.535584	0.426826	0.000968138	0.0432714	13.4316
ENSG00000174705	SH3PXD2B	3.30142	0.815817	0.72793	0.000986864	0.0439995	13.3791
ENSG00000188599	NPIPP1	2.81717	0.851698	-0.897235	0.000998688	0.0443123	13.3466
ENSG00000092841	MYL6	10.5238	0.383805	0.305809	0.000999267	0.0443123	13.345
ENSG00000167552	TUBA1A	5.60307	4.60178	1.35586	0.00100124	0.0443123	13.3396
ENSG00000139737	SLAIN1	2.58013	1.14228	1.00559	0.00100692	0.0444547	13.3241
ENSG00000118017	A4GNT	0.146878	1.18916	0.322008	0.00102501	0.0451395	21.7524
ENSG00000116521	SCAMP3	6.36643	0.361058	0.321288	0.00102883	0.0451395	13.2654
ENSG00000031698	SARS	7.98048	0.742076	-0.443719	0.00103233	0.0451395	13.2561
ENSG00000138385	SSB	8.25499	0.229145	0.241102	0.00103243	0.0451395	13.2559
ENSG00000111667	USP5	4.91036	0.396822	0.383562	0.00103845	0.0452426	13.24
ENSG00000166037	CEP57	6.38048	0.483481	-0.37782	0.0010398	0.0452426	13.2365
ENSG00000230138		-0.0127107	0.986741	-3.51308	0.00104996	0.0455127	13.9654
ENSG00000099622	CIRBP	8.03173	0.356225	-0.307002	0.00105307	0.0455127	13.2019
ENSG00000184292	TACSTD2	8.43952	1.59595	0.634132	0.00105357	0.0455127	13.2006
ENSG00000131711	MAP1B	5.05802	5.92792	1.78377	0.00106068	0.0456326	13.1823
ENSG00000143970	ASXL2	4.97126	0.495346	-0.441969	0.00106475	0.0456326	13.1719
ENSG00000163257	DCAF16	5.20666	0.548378	-0.456469	0.00106958	0.0456326	13.1596
ENSG00000070010	UFD1	6.89947	0.268901	0.269318	0.00107307	0.0456326	13.1508
ENSG00000183579	ZNRF3	5.88625	0.810844	-0.537419	0.00107605	0.0456326	13.1432
ENSG00000145632	PLK2	6.11354	1.31393	0.611475	0.00107643	0.0456326	13.1423
ENSG00000099204	ABLIM1	6.79969	0.660532	-0.438443	0.00107718	0.0456326	13.1404
ENSG00000176826	FKBP9P1	4.37298	1.9438	0.937077	0.00107764	0.0456326	13.1392
ENSG00000078668	VDAC3	7.33382	0.249523	0.255834	0.00108091	0.0456326	13.131
ENSG00000256087	ZNF432	2.18484	0.915702	-1.19976	0.00108162	0.0456326	13.1292
ENSG00000231389	HLA-DPA1	2.04767	2.99809	2.34984	0.0010862	0.0457192	13.1177
ENSG00000138604	GLCE	4.38618	0.832726	-0.641687	0.00109141	0.0458314	13.1047
ENSG00000130158	DOCK6	3.65148	0.915932	-0.768129	0.00111612	0.0467605	13.044
ENSG00000244754	N4BP2L2	6.65929	0.289126	-0.286831	0.00112061	0.0468301	13.0331
ENSG00000134962	KLB	0.0439225	1.35763	4.63897	0.00112297	0.0468301	13.7637
ENSG00000005483	KMT2E	7.41745	0.419453	-0.33495	0.00112618	0.0468385	13.0197
ENSG00000058262	SEC61A1	6.9628	0.377989	0.313683	0.00113138	0.0468385	13.0072
ENSG00000055118	KCNH2	2.05381	1.13284	-1.66789	0.00113448	0.0468385	12.9998
ENSG00000114120	SLC25A36	6.6817	0.632684	-0.428308	0.00113526	0.0468385	12.9979
ENSG00000171155	C1GALT1C1	5.2495	0.643128	0.463782	0.00113614	0.0468385	12.9959
ENSG00000142484	TM4SF5	3.32325	1.88184	-1.14431	0.00114085	0.0468541	12.9847
ENSG00000180304	OAZ2	5.83425	0.46454	0.372766	0.00114171	0.0468541	12.9826
ENSG00000147905	ZCCHC7	5.19325	0.62973	-0.481679	0.00114475	0.0468726	12.9754
ENSG00000131495	NDUFA2	7.86777	0.280446	0.266032	0.00115199	0.0470621	12.9584
ENSG00000127990	SGCE	2.97684	2.52553	1.26198	0.00117604	0.047936	12.9026
ENSG00000238247		1.8625	1.15783	1.23016	0.001182	0.0480707	12.8889
ENSG00000158023	WDR66	2.78709	1.45066	-1.37516	0.0011848	0.0480763	12.8825
ENSG00000167747	C19orf48	6.81079	0.796047	-0.475112	0.00119974	0.0485734	12.8487
ENSG00000185565	LSAMP	2.60035	3.22322	1.65115	0.00120932	0.0488515	12.8273
ENSG00000171368	TPPP	1.87658	1.2629	-1.31154	0.00121408	0.0489343	12.8167
ENSG00000145494	NDUFS6	8.06489	0.288809	0.265726	0.00122165	0.04913	12.8
ENSG00000104231	ZFAND1	5.5106	0.576449	-0.438334	0.00123626	0.0494837	12.768
ENSG00000104904	OAZ1	9.89208	0.267252	0.250496	0.0012371	0.0494837	12.7662
ENSG00000065911	MTHFD2	7.30228	0.809339	-0.465582	0.00124329	0.0494837	12.7528
ENSG00000229117	RPL41	5.65617	0.631795	-0.448946	0.0012457	0.0494837	12.7476
ENSG00000103642	LACTB	4.62971	0.828112	0.551358	0.00124582	0.0494837	12.7473
ENSG00000170955	CAVIN3	5.35565	2.60646	0.893871	0.00124703	0.0494837	12.7447
ENSG00000085733	CTTN	8.25479	0.397693	0.309557	0.0012515	0.0494837	12.7351
ENSG00000123384	LRP1	3.74633	2.05415	-1.15116	0.00125573	0.0494837	12.726
ENSG00000136938	ANP32B	7.76461	0.458984	-0.343002	0.00125674	0.0494837	12.7238
ENSG00000166451	CENPN	5.8699	0.655427	0.450079	0.00125785	0.0494837	12.7215
ENSG00000176014	TUBB6	4.22752	1.91674	0.841616	0.0012634	0.0495941	12.7096
ENSG00000072840	EVC	0.0827	1.22507	2.71104	0.00127442	0.0499179	12.9909
ENSG00000137285	TUBB2B	4.73853	3.25949	1.25503	0.001278	0.04995	12.6788
ENSG00000105519	CAPS	3.3726	1.84814	1.55106	1.01369e-05	0.00352004	28.2243
ENSG00000075142	SRI	8.70354	0.261102	0.371276	1.03319e-05	0.00352007	28.152
ENSG00000173786	CNP	6.68299	0.332253	0.509281	1.06033e-06	0.000957319	37.5003
ENSG00000064655	EYA2	1.29214	1.56921	2.95237	1.10986e-05	0.00368619	27.8814
ENSG00000103257	SLC7A5	5.51103	2.16142	-1.33727	1.12278e-05	0.00368619	27.8377
ENSG00000143248	RGS5	6.18541	4.7485	-2.58552	1.20296e-06	0.00103438	36.9426
ENSG00000174567	GOLT1A	5.90412	1.12823	-0.898242	1.20885e-05	0.00389788	27.5601
ENSG00000182809	CRIP2	3.75861	2.26711	1.55446	1.38113e-05	0.00437528	27.0629
ENSG00000177700	POLR2L	9.29226	0.258358	0.472229	1.4718e-07	0.000265762	46.8862
ENSG00000157557	ETS2	7.81253	2.39455	-1.21755	1.49617e-05	0.00465801	26.7665
ENSG00000107159	CA9	9.24496	2.60389	-1.42669	1.51932e-06	0.00124701	35.9238
ENSG00000057019	DCBLD2	6.00822	2.12926	1.16304	1.55922e-05	0.00477201	26.6143
ENSG00000177410	ZFAS1	8.01621	0.607469	-0.667625	1.60581e-06	0.00125933	35.6845
ENSG00000124225	PMEPA1	5.87807	0.870651	0.703375	1.61394e-05	0.00483343	26.4874
ENSG00000116574	RHOU	3.53601	1.29727	-1.34222	1.63283e-05	0.00483343	26.4447
ENSG00000102445	RUBCNL	5.40201	1.63891	-1.33604	1.7108e-05	0.00498258	26.2737
ENSG00000188488	SERPINA5	2.93961	3.67035	2.89546	1.75953e-05	0.00504314	27.3034
ENSG00000137575	SDCBP	7.4087	0.305777	0.461822	1.78146e-06	0.00125933	35.2385
ENSG00000130821	SLC6A8	5.22962	1.5879	-1.43866	1.83197e-06	0.00125933	35.1189
ENSG00000234741	GAS5	8.42519	0.848278	-0.669409	1.87116e-05	0.00521409	25.9468
ENSG00000168385	2002-09-01	7.70392	0.289064	0.380675	1.87692e-05	0.00521409	25.9357
ENSG00000198758	EPS8L3	6.03752	0.919906	-0.764829	1.90748e-05	0.0052187	25.877
ENSG00000125826	RBCK1	6.67772	0.916293	-0.873857	1.92101e-06	0.00125933	34.9164
ENSG00000123353	ORMDL2	6.59083	0.380307	0.524034	1.93931e-06	0.00125933	34.876
ENSG00000277586	NEFL	2.27742	2.4442	-4.0626	1.95278e-06	0.00125933	34.8466
ENSG00000088970	KIZ	4.23539	1.77989	-1.39848	1.96724e-05	0.00530186	25.7651
ENSG00000122884	P4HA1	6.85915	0.737202	-0.656593	2.02039e-05	0.00536502	25.6686
ENSG00000150594	ADRA2A	5.05628	1.34187	-0.975484	2.05191e-05	0.00536975	25.6126
ENSG00000204287	HLA-DRA	3.19797	3.85357	2.96404	2.0838e-06	0.00125956	34.5709
ENSG00000160181	TFF2	9.21617	11.2661	2.75625	2.21046e-06	0.00125956	34.3215
ENSG00000243449	C4orf48	7.38967	0.633286	0.65895	2.22406e-06	0.00125956	34.2956
ENSG00000196126	HLA-DRB1	3.99988	8.18528	3.12075	2.24508e-05	0.00579136	25.2885
ENSG00000147065	MSN	2.39952	3.3251	3.22013	2.3154e-06	0.00125956	34.1261
ENSG00000138131	LOXL4	4.64726	2.8235	1.49827	2.31867e-05	0.00589694	25.1729
ENSG00000137710	RDX	5.63558	3.35749	1.64685	2.35828e-06	0.00125956	34.049
ENSG00000167191	GPRC5B	5.45205	2.72923	1.45067	2.3906e-06	0.00125956	33.9919
ENSG00000101782	RIOK3	6.16882	0.362745	-0.46157	2.43497e-05	0.00610669	24.9979
ENSG00000026751	SLAMF7	1.15424	1.51601	3.24523	2.44141e-06	0.00125956	35.6991
ENSG00000169604	ANTXR1	2.35169	2.81397	2.33971	2.6764e-05	0.00662025	24.6615
ENSG00000085063	CD59	7.94292	0.609712	0.53309	2.71602e-05	0.00662745	24.6094
ENSG00000186854	TRABD2A	5.49156	1.62064	-1.16917	2.83795e-05	0.00683265	24.4541
ENSG00000108244	KRT23	5.50232	1.73402	0.962949	2.88278e-05	0.00684925	24.3987
ENSG00000087502	ERGIC2	6.0569	0.404817	0.465693	2.99454e-05	0.00686264	24.2647
ENSG00000116251	RPL22	7.52357	0.290276	-0.380465	2.99752e-05	0.00686264	24.2612
ENSG00000083857	FAT1	6.43814	0.774243	-0.647233	3.00243e-05	0.00686264	24.2555
ENSG00000048052	HDAC9	1.9975	1.38359	1.86915	3.11063e-05	0.0070094	24.1311
ENSG00000135052	GOLM1	7.10487	1.41919	0.827233	3.14427e-05	0.0070094	24.0933
ENSG00000162174	ASRGL1	5.87394	1.59952	1.1415	3.18168e-06	0.00159588	32.8043
ENSG00000151012	SLC7A11	4.46836	2.35724	-1.6222	3.32227e-05	0.00731587	23.9006
ENSG00000180745	CLRN3	5.33757	1.98183	-1.29172	3.50446e-05	0.00759004	23.7145
ENSG00000070081	NUCB2	8.07102	0.71801	0.565287	3.53084e-05	0.00759004	23.6884
ENSG00000204257	HLA-DMA	3.98337	1.63229	1.33458	3.74012e-06	0.00182528	32.1428
ENSG00000160862	AZGP1	5.6589	2.81317	-2.0693	3.75055e-07	0.00061567	42.2812
ENSG00000099246	RAB18	5.92106	0.367753	0.441613	3.78254e-05	0.00803545	23.4495
ENSG00000253958	CLDN23	3.15859	1.33669	1.14234	3.84001e-05	0.00806213	23.3973
ENSG00000145555	MYO10	7.4865	0.512779	-0.504645	3.8844e-05	0.00806213	23.3576
ENSG00000166012	TAF1D	7.48952	0.586046	-0.625498	3.90819e-06	0.00185711	31.9643
ENSG00000123066	MED13L	5.07657	0.610161	-0.644225	3.93266e-05	0.00806955	23.315
ENSG00000107186	MPDZ	1.04156	1.45188	2.65744	4.20872e-05	0.00835751	23.0813
ENSG00000168350	DEGS2	5.46337	0.746118	-0.691904	4.22246e-05	0.00835751	23.0702
ENSG00000114480	GBE1	5.4179	0.764542	-0.719133	4.26206e-05	0.00835751	23.0381
ENSG00000152056	AP1S3	5.65351	0.839195	0.663166	4.26979e-05	0.00835751	23.0319
ENSG00000165215	CLDN3	8.79817	0.94813	-0.782891	4.29886e-06	0.00199037	31.5792
ENSG00000100814	CCNB1IP1	5.50973	0.476061	-0.542333	4.32774e-05	0.00835751	22.9856
ENSG00000281903	LINC02246	0.336991	0.867069	4.18501	4.3507e-05	0.00835751	23.2403
ENSG00000155792	DEPTOR	4.5562	1.34348	-1.12899	4.56334e-05	0.00850001	22.8042
ENSG00000084073	ZMPSTE24	5.77325	0.578486	0.554407	4.59758e-05	0.00850001	22.7787
ENSG00000182195	LDOC1	2.04038	2.33823	3.58788	4.77064e-07	0.000717863	41.1439
ENSG00000165169	DYNLT3	5.14824	0.674503	0.629795	4.83002e-05	0.00850001	22.6106
ENSG00000104450	SPAG1	4.33435	1.13376	0.885763	4.83562e-05	0.00850001	22.6067
ENSG00000100181	TPTEP1	0.681483	1.23836	3.83832	4.86675e-05	0.00850001	22.5849
ENSG00000173812	EIF1	10.3886	0.422728	-0.426439	4.86859e-05	0.00850001	22.5836
ENSG00000023902	PLEKHO1	3.01909	0.78489	1.012	4.8969e-05	0.00850001	22.5639
ENSG00000156510	HKDC1	5.33416	0.797758	-0.874267	4.89817e-06	0.00221116	31.0558
ENSG00000198832	SELENOM	5.58494	1.82116	0.97367	4.91173e-05	0.00850001	22.5536
ENSG00000137801	THBS1	3.70412	2.94783	1.66581	4.9545e-05	0.00850001	22.5241
ENSG00000102898	NUTF2	8.11659	0.25705	0.332619	5.00456e-05	0.00850001	22.49
ENSG00000015520	NPC1L1	3.27525	1.12397	-1.08593	5.01423e-05	0.00850001	22.4835
ENSG00000064393	HIPK2	5.76852	0.697818	0.607363	5.02925e-05	0.00850001	22.4733
ENSG00000164463	CREBRF	3.46053	0.751055	-1.02511	5.03683e-05	0.00850001	22.4682
ENSG00000090273	NUDC	8.76843	0.268168	0.33421	5.1884e-05	0.00867471	22.3677
ENSG00000233016	SNHG7	5.56357	0.661499	-0.733716	5.217e-06	0.00229764	30.8046
ENSG00000127863	TNFRSF19	3.18552	2.01927	1.42072	5.27103e-05	0.00873202	22.3143
ENSG00000111348	ARHGDIB	3.23522	2.62436	2.05176	5.42204e-06	0.00229815	30.6516
ENSG00000064225	ST3GAL6	2.08202	1.99982	2.21423	5.42482e-05	0.00889439	22.2171
ENSG00000050165	DKK3	4.40308	2.94983	1.42953	5.48606e-05	0.00889439	22.1793
ENSG00000137876	RSL24D1	7.34434	0.418349	-0.519766	5.49346e-06	0.00229815	30.5997
ENSG00000135404	CD63	10.3582	0.485443	0.442984	5.51682e-05	0.00889439	22.1604
ENSG00000153551	CMTM7	7.33422	0.889621	0.618981	5.57578e-05	0.00890989	22.1246
ENSG00000019582	CD74	8.18839	1.19405	0.828059	5.62808e-06	0.00229815	30.5039
ENSG00000168032	ENTPD3	1.30719	1.56707	2.52966	5.69958e-05	0.00899221	22.0507
ENSG00000144749	LRIG1	6.18428	0.584811	-0.66486	5.72723e-06	0.00229815	30.4349
ENSG00000122779	TRIM24	5.11503	0.786191	-0.71548	5.75853e-05	0.00899221	22.0161
ENSG00000164114	MAP9	4.45488	1.45608	0.948185	5.77669e-05	0.00899221	22.0056
ENSG00000140307	GTF2A2	7.31425	0.316907	0.37148	5.92203e-05	0.00908712	21.9222
ENSG00000198496	NBR2	2.92854	1.59189	-1.58044	5.98405e-05	0.00908712	21.8872
ENSG00000229222	KRT18P4	6.10092	0.699696	0.576382	6.03468e-05	0.00908712	21.859
ENSG00000198846	TOX	3.81603	0.784693	-0.978825	6.03895e-05	0.00908712	21.8566
ENSG00000178623	GPR35	4.99375	0.978493	-1.11131	6.22609e-07	0.000864804	39.9069
ENSG00000109920	FNBP4	6.11676	0.53705	-0.522572	6.26986e-05	0.00935661	21.7312
ENSG00000153485	TMEM251	4.90934	0.475887	0.534683	6.38825e-05	0.00945514	21.6687
ENSG00000116667	C1orf21	6.07446	0.557195	-0.58447	6.46206e-05	0.00948662	21.6304
ENSG00000102393	GLA	5.03316	0.732831	0.670698	6.5816e-05	0.00958419	21.5694
ENSG00000182481	KPNA2	7.34611	0.354738	0.390006	6.93273e-05	0.0100147	21.3967
ENSG00000256235	SMIM3	6.69009	0.845915	-0.64148	7.01275e-05	0.0100499	21.3586
ENSG00000245694	CRNDE	1.64719	1.53901	2.09736	7.26486e-05	0.0103228	21.2418
ENSG00000140995	DEF8	5.54205	0.858517	0.667353	7.31745e-05	0.0103228	21.2179
ENSG00000269893	SNHG8	8.18501	1.20472	-0.853191	7.42114e-06	0.00291312	29.4208
ENSG00000184347	SLIT3	1.40773	0.973252	3.55837	7.46712e-07	0.00089457	45.8409
ENSG00000254285	KRT8P3	6.95591	0.93259	0.628954	7.54898e-05	0.010547	21.1151
ENSG00000014641	MDH1	8.18626	0.219491	0.296755	7.63509e-05	0.010547	21.0778
ENSG00000115756	HPCAL1	6.32756	0.741052	-0.725731	7.67636e-06	0.00294919	29.2898
ENSG00000115648	MLPH	3.62633	1.5036	1.13352	7.67645e-05	0.010547	21.06
ENSG00000175166	PSMD2	7.29716	0.309254	0.359236	7.71007e-05	0.010547	21.0456
ENSG00000006327	TNFRSF12A	8.55105	0.785403	0.55267	7.84189e-05	0.0106299	20.9898
ENSG00000064787	BCAS1	2.22033	1.39819	2.53441	7.92058e-07	0.00089457	38.8079
ENSG00000096696	DSP	8.49188	0.780788	-0.573686	7.95243e-05	0.0106299	20.9438
ENSG00000162909	CAPN2	7.26453	0.521324	0.466163	7.95533e-05	0.0106299	20.9426
ENSG00000186575	NF2	6.42196	0.526109	0.569272	7.96315e-06	0.00299564	29.1481
ENSG00000039560	RAI14	4.21054	0.836994	0.755253	8.00616e-05	0.0106299	20.9217
ENSG00000174628	IQCK	5.26849	1.246	1.23251	8.06874e-08	0.000161886	50.005
ENSG00000224032	EPB41L4A-AS1	5.33782	1.01387	-0.789205	8.16595e-05	0.010763	20.8569
ENSG00000187098	MITF	2.58811	1.45284	1.31127	8.25637e-05	0.0108033	20.8208
ENSG00000127831	VIL1	8.06288	0.894409	-0.852222	8.3296e-07	0.00089457	38.5803
ENSG00000133216	EPHB2	6.15183	0.710259	-0.617092	8.40267e-05	0.0109156	20.7633
ENSG00000183291	SELENOF	7.63169	0.246753	0.315876	8.52151e-05	0.0109909	20.7174
ENSG00000144354	CDCA7	6.85091	0.97368	-0.816076	8.59923e-06	0.0031689	28.8523
ENSG00000179403	VWA1	5.27976	0.72149	0.815956	8.60985e-07	0.00089457	38.4311
ENSG00000103005	USB1	4.91214	0.664263	0.605041	8.70632e-05	0.0111496	20.6473
ENSG00000250742	LINC02381	2.11935	1.90013	1.90963	8.91456e-05	0.0113359	20.5703
ENSG00000198408	OGA	5.71781	0.641348	-0.817862	9.03441e-07	0.00089457	38.2148
ENSG00000120885	CLU	6.33068	1.84549	0.879683	9.20069e-05	0.0115767	20.4675
ENSG00000136141	LRCH1	4.00562	0.898434	-0.872186	9.23211e-05	0.0115767	20.4564
ENSG00000197958	RPL12	10.6285	0.360162	-0.374088	9.30284e-05	0.0115849	20.4316
ENSG00000160211	G6PD	4.86914	0.682891	0.834374	9.41288e-07	0.00089457	38.0309
ENSG00000118418	HMGN3	7.01136	0.59588	0.496847	9.58068e-05	0.0118492	20.3361
ENSG00000170906	NDUFA3	8.4152	0.398965	0.390049	9.67124e-05	0.0118798	20.3057
ENSG00000248810	LINC02432	1.00268	0.915912	2.38704	9.68549e-06	0.00349782	33.9407
ENSG00000168003	SLC3A2	7.55613	1.59282	-0.831938	9.81081e-05	0.0119698	20.2593
ENSG00000144824	PHLDB2	6.32693	1.3851	-0.962116	9.8876e-06	0.00350079	28.3189
ENSG00000163993	S100P	5.10191	2.85329	-1.83516	9.95674e-05	0.0120664	20.2115

## Sheet: UC_vs_Con_Ileum
GeneID	Gene_Name	AverageLogCPM	Posterior_variance	UC_v_Con_Ileum	P.Value	adj.P.Val	F_stat
ENSG00000100526	CDKN3	6.86126	0.577929	0.500651	0.000100025	0.00410487	20.1967
ENSG00000143753	DEGS1	5.52604	0.760237	0.640998	0.000100514	0.00411559	20.181
ENSG00000172531	PPP1CA	7.9829	0.210695	0.292711	0.000101153	0.00413241	20.1605
ENSG00000136518	ACTL6A	6.20352	0.315517	0.38309	0.000102256	0.00416714	20.1255
ENSG00000086696	HSD17B2	4.84233	5.35241	-2.59435	0.000102465	0.00416714	20.1189
ENSG00000055070	SZRD1	6.72296	0.35617	0.396808	0.000103295	0.00419145	20.0929
ENSG00000185651	UBE2L3	7.00792	0.267742	0.338653	0.000104635	0.00423566	20.0514
ENSG00000226419	SLC16A1-AS1	3.5461	1.54931	-1.36519	0.000104854	0.00423566	20.0446
ENSG00000106948	AKNA	4.11388	0.72465	-0.781671	0.000105154	0.00423833	20.0354
ENSG00000165389	SPTSSA	7.24032	0.565395	0.485528	0.000105618	0.00424756	20.0212
ENSG00000171566	PLRG1	5.7729	0.28851	0.381949	0.000106159	0.00425982	20.0048
ENSG00000100804	PSMB5	8.09492	0.248782	0.31496	0.000106714	0.00427259	19.988
ENSG00000182963	GJC1	3.19525	2.32798	1.75617	0.000107125	0.00427956	19.9757
ENSG00000168824	NSG1	3.31202	2.98131	2.68435	0.000107813	0.00429752	19.9551
ENSG00000110955	ATP5F1B	9.52022	0.199825	0.277422	0.000109596	0.00435898	19.9024
ENSG00000261087		0.664648	0.852382	-2.88289	0.000110261	0.0043758	19.883
ENSG00000180745	CLRN3	5.33757	1.98183	-1.0638	0.000110699	0.0043767	19.8703
ENSG00000065613	SLK	8.21182	0.564824	-0.485632	0.000110769	0.0043767	19.8683
ENSG00000165264	NDUFB6	7.84444	0.257696	0.322302	0.000112014	0.00441624	19.8324
ENSG00000107874	CUEDC2	6.61818	0.362368	0.396671	0.000112688	0.00443314	19.8132
ENSG00000107443	CCNJ	3.43636	1.12227	1.02923	0.000114739	0.00450399	19.7555
ENSG00000186575	NF2	6.42196	0.526109	0.484432	0.00011528	0.00451262	19.7404
ENSG00000184863	RBM33	4.80577	0.585824	-0.622631	0.000115458	0.00451262	19.7355
ENSG00000187049	TMEM216	4.42697	0.744716	0.696074	0.000118146	0.00459577	19.6619
ENSG00000067715	SYT1	3.15823	2.15167	1.88928	0.000118387	0.00459577	19.6554
ENSG00000169429	CXCL8	5.8084	2.23305	1.12063	0.000118548	0.00459577	19.6511
ENSG00000168566	SNRNP48	5.41827	0.698142	-0.623175	0.000118604	0.00459577	19.6496
ENSG00000205060	SLC35B4	4.32095	0.765841	0.73209	0.000119404	0.00461687	19.6281
ENSG00000104419	NDRG1	7.12861	6.1885	-1.94857	0.000120508	0.00464837	19.5988
ENSG00000122565	CBX3	9.11224	0.231589	0.296471	0.000120734	0.00464837	19.5928
ENSG00000075420	FNDC3B	5.29875	0.678054	-0.649772	0.000122478	0.00470551	19.5471
ENSG00000132466	ANKRD17	5.92797	0.346339	-0.411955	0.000123361	0.00472938	19.5242
ENSG00000092148	HECTD1	6.10072	0.503475	-0.495211	0.000124495	0.00476272	19.4951
ENSG00000106268	NUDT1	6.27365	0.605209	0.516051	0.000125438	0.00478006	19.4711
ENSG00000196230	TUBB	9.8495	0.424395	0.398595	0.000125478	0.00478006	19.4701
ENSG00000148120	AOPEP	5.03023	0.793555	0.688224	0.000125959	0.00478245	19.458
ENSG00000166224	SGPL1	6.23009	0.63694	0.534814	0.000126079	0.00478245	19.4549
ENSG00000006453	BAIAP2L1	5.83769	0.655955	-0.588552	0.000126335	0.00478245	19.4485
ENSG00000088367	EPB41L1	4.30656	1.38844	-1.24225	0.000127424	0.0048136	19.4212
ENSG00000237190	CDKN2AIPNL	6.00647	0.683371	0.559132	0.000129122	0.00486346	19.3792
ENSG00000028839	TBPL1	5.04548	0.692265	0.614495	0.000129283	0.00486346	19.3752
ENSG00000114491	UMPS	5.42306	0.44721	0.481253	0.000129909	0.00487189	19.3599
ENSG00000167749	KLK4	2.18598	1.86417	1.95874	0.000130046	0.00487189	19.3566
ENSG00000259781	HMGB1P6	6.14067	0.295882	0.364833	0.000130772	0.00487936	19.3389
ENSG00000172922	RNASEH2C	6.91366	0.452449	0.434019	0.000130786	0.00487936	19.3386
ENSG00000163636	PSMD6	6.46808	0.336385	0.383472	0.000131083	0.00488035	19.3314
ENSG00000166226	CCT2	7.99357	0.288398	0.334152	0.000132126	0.00490906	19.3063
ENSG00000184990	SIVA1	7.83388	0.285169	0.333127	0.000132405	0.00490932	19.2996
ENSG00000143799	PARP1	8.20526	0.296944	0.336503	0.000133135	0.00492625	19.2822
ENSG00000170035	UBE2E3	5.68392	0.522082	0.497389	0.000133455	0.00492799	19.2746
ENSG00000174197	MGA	5.29627	0.619041	-0.584993	0.000135274	0.00497112	19.2318
ENSG00000104783	KCNN4	7.42772	0.604016	0.484286	0.000135325	0.00497112	19.2306
ENSG00000019582	CD74	8.18839	1.19405	0.675522	0.000135706	0.00497112	19.2217
ENSG00000269821	KCNQ1OT1	6.08237	1.66412	-0.93388	0.000135724	0.00497112	19.2213
ENSG00000149573	MPZL2	5.23981	1.21524	-0.876518	0.000137313	0.00501917	19.1845
ENSG00000108582	CPD	5.33263	0.718511	-0.639919	0.000138532	0.00504883	19.1566
ENSG00000101188	NTSR1	0.212002	1.21415	5.61635	0.000138817	0.00504883	19.1501
ENSG00000145494	NDUFS6	8.06489	0.288809	0.331956	0.000138964	0.00504883	19.1468
ENSG00000197632	SERPINB2	1.20438	1.77711	3.38821	0.000139769	0.00506425	19.1285
ENSG00000170089		4.19543	1.84037	1.20041	0.000140556	0.00506425	19.1108
ENSG00000105968	H2AFV	8.08351	0.287562	0.330346	0.000140764	0.00506425	19.1061
ENSG00000090273	NUDC	8.76843	0.268168	0.316386	0.000140893	0.00506425	19.1033
ENSG00000117477	CCDC181	2.4852	1.95069	1.8957	0.000141073	0.00506425	19.0992
ENSG00000204869	IGFL4	1.27849	1.15545	1.94299	0.000141276	0.00506425	19.0947
ENSG00000137752	CASP1	3.75832	0.932295	-0.974918	0.000141551	0.00506425	19.0886
ENSG00000128951	DUT	7.2713	0.509933	0.448921	0.000141632	0.00506425	19.0868
ENSG00000133169	BEX1	5.04305	1.93303	1.01159	0.000142243	0.00507212	19.0732
ENSG00000099800	TIMM13	8.32671	0.264022	0.316546	0.000142761	0.00507212	19.0618
ENSG00000165675	ENOX2	5.138	0.559695	0.547577	0.000142964	0.00507212	19.0573
ENSG00000277791	PSMB3	8.47278	0.2455	0.30375	0.000142975	0.00507212	19.057
ENSG00000232112	TMA7	8.40059	0.280899	0.324247	0.000144168	0.00510035	19.0309
ENSG00000130164	LDLR	7.23591	0.718686	-0.55983	0.000144336	0.00510035	19.0272
ENSG00000089177	KIF16B	4.80491	0.587744	-0.60869	0.000145814	0.00513172	18.9952
ENSG00000160299	PCNT	5.77363	0.470106	-0.485327	0.000145935	0.00513172	18.9925
ENSG00000107957	SH3PXD2A	3.85769	0.837968	-0.868389	0.000146362	0.00513172	18.9834
ENSG00000198561	CTNND1	6.57188	0.342141	-0.389276	0.000146585	0.00513172	18.9786
ENSG00000123405	NFE2	1.8502	1.63877	2.13939	0.000146645	0.00513172	18.9773
ENSG00000176912	TYMSOS	3.29019	0.794052	-1.00687	0.000149624	0.00522024	18.9141
ENSG00000104738	MCM4	6.56916	0.809386	0.580084	0.000149753	0.00522024	18.9114
ENSG00000153310	FAM49B	5.26054	0.417599	0.463977	0.000151122	0.00525783	18.8828
ENSG00000254166	CASC19	6.81956	0.935839	-0.648843	0.000152611	0.00528809	18.8521
ENSG00000057019	DCBLD2	6.00822	2.12926	0.966281	0.000152732	0.00528809	18.8496
ENSG00000170445	HARS	6.07306	0.333239	0.386187	0.00015287	0.00528809	18.8468
ENSG00000264895		2.58852	1.06214	-1.48204	0.000153759	0.00530865	18.8286
ENSG00000091140	DLD	6.64047	0.419555	0.420002	0.000155655	0.00536385	18.7902
ENSG00000143933	CALM2	10.6057	0.276884	0.313875	0.000156878	0.00539571	18.7657
ENSG00000155876	RRAGA	6.37834	0.376618	0.402148	0.000158141	0.00542882	18.7406
ENSG00000065328	MCM10	4.93041	0.839515	0.683071	0.000159343	0.0054597	18.717
ENSG00000150867	PIP4K2A	5.10028	1.07711	0.763711	0.000160027	0.00546878	18.7036
ENSG00000125166	GOT2	6.81416	0.530072	0.465164	0.000160214	0.00546878	18.6999
ENSG00000140297	GCNT3	5.90125	2.26599	-1.21004	0.000160541	0.0054696	18.6936
ENSG00000162755	KLHDC9	3.77436	0.78791	0.771481	0.000161035	0.00547611	18.684
ENSG00000257588		6.47048	0.536287	0.473637	0.000162069	0.00550091	18.664
ENSG00000117000	RLF	5.21609	0.542489	-0.549001	0.000165399	0.00560341	18.6005
ENSG00000168393	DTYMK	7.26838	0.351965	0.368745	0.000166459	0.00562876	18.5806
ENSG00000007062	PROM1	7.11929	0.523956	0.454244	0.000168288	0.00567995	18.5466
ENSG00000249915	PDCD6	8.04417	0.727095	0.518564	0.000169647	0.0057146	18.5216
ENSG00000163501	IHH	1.52852	1.10743	-2.7536	0.000170093	0.0057146	18.5134
ENSG00000074696	HACD3	7.46096	0.358437	0.369898	0.000170264	0.0057146	18.5103
ENSG00000066044	ELAVL1	6.26666	0.338284	0.376887	0.000171338	0.00573997	18.4907
ENSG00000139437	TCHP	5.38693	0.593221	0.542164	0.000172852	0.00577997	18.4634
ENSG00000005194	CIAPIN1	5.81542	0.39288	0.426329	0.000173745	0.0057991	18.4474
ENSG00000178828	RNF186	4.78579	5.7114	-2.69311	0.000175878	0.00585946	18.4095
ENSG00000177200	CHD9	5.88332	0.505401	-0.496095	0.000180358	0.0059877	18.3315
ENSG00000257727	CNPY2	7.49375	0.451792	0.412378	0.000180391	0.0059877	18.331
ENSG00000137269	LRRC1	4.51686	0.485576	-0.57083	0.000181798	0.00602336	18.3069
ENSG00000076554	TPD52	6.83282	0.532071	-0.472327	0.000182957	0.00605066	18.2872
ENSG00000127831	VIL1	8.06288	0.894409	-0.591884	0.00018364	0.00606212	18.2757
ENSG00000130706	ADRM1	6.34972	0.398833	0.406789	0.000187676	0.00618406	18.2085
ENSG00000156453	PCDH1	4.44656	1.14883	-1.02506	0.000188642	0.00618954	18.1926
ENSG00000136193	SCRN1	5.54093	0.707073	0.584734	0.000188831	0.00618954	18.1896
ENSG00000227560	RPS15AP30	2.72955	2.0775	-2.11043	0.000188871	0.00618954	18.1889
ENSG00000112110	MRPL18	6.50385	0.310729	0.353597	0.000189689	0.00619747	18.1756
ENSG00000150687	PRSS23	7.19963	2.11964	0.912059	0.000189799	0.00619747	18.1738
ENSG00000229807	XIST	6.73325	0.662431	-0.845279	0.000190213	0.00619977	18.167
ENSG00000083457	ITGAE	6.17368	0.470391	0.442239	0.000190976	0.00621343	18.1547
ENSG00000132323	ILKAP	5.17931	0.724593	0.604049	0.000192599	0.00625496	18.1286
ENSG00000198843	SELENOT	5.82729	0.385203	0.419333	0.000193098	0.00625992	18.1206
ENSG00000188257	PLA2G2A	2.28952	4.90862	3.26414	0.000194403	0.00626333	18.0999
ENSG00000122566	HNRNPA2B1	9.77156	0.259675	0.300798	0.000194404	0.00626333	18.0998
ENSG00000196935	SRGAP1	5.49185	0.990223	-0.712657	0.000194485	0.00626333	18.0986
ENSG00000117697	NSL1	5.32628	0.442412	0.467222	0.000194591	0.00626333	18.0969
ENSG00000087191	PSMC5	7.62972	0.245298	0.301642	0.000195211	0.00627212	18.0871
ENSG00000276023	DUSP14	4.06333	0.700575	0.692539	0.00019599	0.00628595	18.0748
ENSG00000136425	CIB2	4.04021	1.4562	0.962612	0.000196417	0.00628848	18.0681
ENSG00000143970	ASXL2	4.97126	0.495346	-0.532801	0.000198317	0.00633806	18.0385
ENSG00000025772	TOMM34	6.12826	0.337375	0.381624	0.000199214	0.00635548	18.0246
ENSG00000168385	2002-09-01	7.70392	0.289064	0.325764	0.000200506	0.00637431	18.0047
ENSG00000183087	GAS6	6.58223	0.606916	0.486822	0.00020051	0.00637431	18.0047
ENSG00000146070	PLA2G7	1.82088	1.18304	2.24832	0.00020097	0.0063777	17.9976
ENSG00000107371	EXOSC3	5.6652	0.338601	0.392276	0.000204674	0.00647635	17.9415
ENSG00000111196	MAGOHB	5.60775	0.574785	0.510733	0.000204796	0.00647635	17.9397
ENSG00000186847	KRT14	3.55206	4.10056	2.00024	0.000205586	0.00648998	17.9279
ENSG00000180891	CUEDC1	3.97922	0.794331	0.767521	0.000207375	0.00651052	17.9013
ENSG00000133265	HSPBP1	5.42168	0.797002	0.606449	0.000207389	0.00651052	17.9011
ENSG00000127445	PIN1	7.1673	0.317157	0.344373	0.000207933	0.00651052	17.8931
ENSG00000162482	AKR7A3	4.33086	2.2854	-1.38452	0.000207944	0.00651052	17.8929
ENSG00000110104	CCDC86	5.3065	0.770389	0.615135	0.00020804	0.00651052	17.8915
ENSG00000169925	BRD3	6.78798	0.462509	0.421747	0.000208457	0.00651229	17.8854
ENSG00000135698	MPHOSPH6	6.23264	0.476808	0.442592	0.000210697	0.00657091	17.8526
ENSG00000178896	EXOSC4	6.24411	0.488563	0.446676	0.000211548	0.00658609	17.8403
ENSG00000129538	RNASE1	9.48564	4.64151	1.27114	0.000212636	0.00659105	17.8246
ENSG00000075151	EIF4G3	7.01855	0.367976	-0.382699	0.000212948	0.00659105	17.8201
ENSG00000108561	C1QBP	7.99227	0.289962	0.321569	0.000213077	0.00659105	17.8182
ENSG00000158186	MRAS	1.99657	2.12066	3.21792	0.000213168	0.00659105	17.8169
ENSG00000015475	BID	7.23264	0.283264	0.325065	0.000214584	0.00661024	17.7967
ENSG00000119421	NDUFA8	6.95866	0.390632	0.38642	0.000214735	0.00661024	17.7945
ENSG00000010256	UQCRC1	8.82733	0.245521	0.292142	0.000215159	0.00661024	17.7885
ENSG00000120129	DUSP1	2.97376	1.31119	-1.48364	0.000215253	0.00661024	17.7871
ENSG00000109107	ALDOC	6.69199	2.14735	-0.992803	0.000216665	0.0066423	17.7671
ENSG00000141655	TNFRSF11A	4.49555	0.997241	-0.830408	0.000219493	0.00671761	17.7275
ENSG00000116455	WDR77	5.37346	0.736051	0.590843	0.000220267	0.0067299	17.7168
ENSG00000103591	AAGAB	5.61477	0.410356	0.437456	0.00022132	0.00675062	17.7022
ENSG00000141985	SH3GL1	4.75786	0.540652	-0.573878	0.000222133	0.00676402	17.691
ENSG00000157764	BRAF	3.70771	0.711523	-0.814315	0.000223454	0.00679279	17.6729
ENSG00000103121	CMC2	6.57819	0.365336	0.377995	0.00022491	0.00682555	17.6531
ENSG00000163468	CCT3	8.25655	0.292168	0.320092	0.000226132	0.00684937	17.6366
ENSG00000101911	PRPS2	7.13928	0.568344	0.458927	0.000226596	0.00684937	17.6304
ENSG00000079112	CDH17	6.33383	3.99023	-1.37138	0.000226833	0.00684937	17.6272
ENSG00000129226	CD68	1.72325	1.35181	-2.33329	0.000227683	0.00686356	17.6158
ENSG00000168090	COPS6	7.84764	0.254282	0.300853	0.000229384	0.00689231	17.5931
ENSG00000092758	COL9A3	2.96755	2.38477	1.5024	0.0002294	0.00689231	17.5929
ENSG00000166681	BEX3	8.64856	0.437528	0.387467	0.000231244	0.00693616	17.5685
ENSG00000100393	EP300	5.34985	0.664309	-0.582014	0.000232683	0.00695594	17.5497
ENSG00000164167	LSM6	6.56602	0.283081	0.330907	0.000233378	0.00695594	17.5406
ENSG00000162076	FLYWCH2	5.20707	0.472202	0.483552	0.000233808	0.00695594	17.535
ENSG00000214433	GOLGA2P8	2.3386	0.937761	1.39972	0.000234192	0.00695594	17.53
ENSG00000134001	EIF2S1	7.21937	0.270133	0.315649	0.000234208	0.00695594	17.5298
ENSG00000070019	GUCY2C	1.19688	1.17285	-2.03417	0.000234215	0.00695594	17.5297
ENSG00000008710	PKD1	2.9625	0.68401	-0.998345	0.000235124	0.00697148	17.5179
ENSG00000126945	HNRNPH2	6.66925	0.387979	0.385813	0.00023616	0.00698417	17.5046
ENSG00000166136	NDUFB8	7.68101	0.236357	0.290606	0.000236326	0.00698417	17.5024
ENSG00000166508	MCM7	7.28444	0.399645	0.380227	0.00023727	0.00700064	17.4903
ENSG00000163956	LRPAP1	8.02214	0.73068	0.507599	0.000239361	0.0070508	17.4637
ENSG00000168924	LETM1	5.81005	0.608618	0.513462	0.000241101	0.0070905	17.4417
ENSG00000105677	TMEM147	7.65194	0.354042	0.354109	0.000241831	0.00710039	17.4326
ENSG00000198265	HELZ	4.9292	0.700899	-0.620874	0.000242875	0.00711947	17.4195
ENSG00000164171	ITGA2	5.78419	1.35247	-0.798641	0.000246752	0.00721437	17.3715
ENSG00000205581	HMGN1	8.36341	0.462332	0.398021	0.000246912	0.00721437	17.3695
ENSG00000138449	SLC40A1	6.06198	1.17463	-0.734482	0.000249176	0.00726878	17.3419
ENSG00000196352	CD55	5.20532	1.76773	-1.04324	0.000250732	0.00729067	17.3231
ENSG00000199381	RNU6-79P	0.531915	1.03284	-4.96951	0.000250734	0.00729067	17.8605
ENSG00000187051	RPS19BP1	7.6542	0.328723	0.339705	0.000251352	0.00729687	17.3156
ENSG00000170364	SETMAR	3.48335	0.767066	0.797827	0.000252995	0.0073311	17.2959
ENSG00000134508	CABLES1	4.01272	0.994581	0.820229	0.000253343	0.0073311	17.2918
ENSG00000165119	HNRNPK	8.16072	0.262081	0.30176	0.000253844	0.00733387	17.2858
ENSG00000159423	ALDH4A1	4.1745	0.819122	0.713778	0.000254948	0.00735398	17.2727
ENSG00000132199	ENOSF1	5.97073	0.814674	-0.608862	0.000255443	0.00735652	17.2668
ENSG00000154310	TNIK	5.61602	0.563129	-0.53163	0.000258306	0.00741817	17.2331
ENSG00000245532	NEAT1	9.42178	3.65999	-1.17522	0.000258406	0.00741817	17.232
ENSG00000181577	C6orf223	4.32093	1.6465	-1.13567	0.00026026	0.00745955	17.2104
ENSG00000079385	CEACAM1	4.17828	1.32851	-0.990288	0.000261218	0.00747513	17.1993
ENSG00000139132	FGD4	4.31763	0.669574	-0.662605	0.000264181	0.00754797	17.1653
ENSG00000206069	TMEM211	1.7717	1.21211	1.66119	0.000266349	0.00759788	17.1407
ENSG00000109920	FNBP4	6.11676	0.53705	-0.482389	0.000267743	0.00762561	17.125
ENSG00000196712	NF1	5.20523	0.955316	-0.709616	0.000268481	0.00763099	17.1167
ENSG00000134193	REG4	5.91541	8.49277	-2.07804	0.000268777	0.00763099	17.1134
ENSG00000066777	ARFGEF1	5.06219	0.621537	-0.57589	0.000269494	0.00763932	17.1054
ENSG00000111057	KRT18	13.0051	0.587837	0.433777	0.000271593	0.00768676	17.082
ENSG00000256269	HMBS	6.22084	0.608614	0.490524	0.000272231	0.00769276	17.075
ENSG00000172927	MYEOV	5.42088	1.50888	0.915867	0.000273238	0.00770915	17.0639
ENSG00000005486	RHBDD2	6.24463	0.629199	0.50337	0.000274219	0.00772475	17.0531
ENSG00000050165	DKK3	4.40308	2.94983	1.53828	0.000275979	0.00776223	17.0339
ENSG00000135605	TEC	2.19665	0.771037	-1.33538	0.000279838	0.00785853	16.9922
ENSG00000071537	SEL1L	6.05236	0.614204	-0.521507	0.000280813	0.00787049	16.9817
ENSG00000130158	DOCK6	3.65148	0.915932	-0.901253	0.000281136	0.00787049	16.9783
ENSG00000175567	UCP2	7.42043	1.38701	0.694812	0.000282053	0.00788141	16.9685
ENSG00000054116	TRAPPC3	6.53026	0.371386	0.376168	0.000282399	0.00788141	16.9649
ENSG00000106355	LSM5	7.94036	0.250094	0.291504	0.000288244	0.00803213	16.9035
ENSG00000178401	DNAJC22	3.98011	1.04577	-1.01167	0.00028902	0.00804133	16.8954
ENSG00000082805	ERC1	4.84131	0.838283	-0.669187	0.000291136	0.00808775	16.8736
ENSG00000285642		1.08276	1.42478	-3.26334	0.000293547	0.00814221	16.8489
ENSG00000128731	HERC2	5.68597	0.680425	-0.555016	0.000296025	0.00819836	16.8238
ENSG00000177189	RPS6KA3	4.80324	0.515203	-0.530111	0.000296739	0.00820555	16.8166
ENSG00000152894	PTPRK	5.3668	0.692653	-0.583574	0.000297974	0.00820678	16.8042
ENSG00000122687	MRM2	5.50705	0.54048	0.484074	0.000298184	0.00820678	16.8021
ENSG00000249859	PVT1	2.97226	0.699106	-1.0055	0.000298528	0.00820678	16.7986
ENSG00000129354	AP1M2	7.12145	0.281823	0.318736	0.000298602	0.00820678	16.7979
ENSG00000079257	LXN	4.58783	0.706097	0.603687	0.000299563	0.0082207	16.7883
ENSG00000100216	TOMM22	7.71455	0.500351	0.411761	0.000301118	0.00824597	16.7728
ENSG00000037241	RPL26L1	6.35774	0.304834	0.341332	0.000301398	0.00824597	16.77
ENSG00000112081	SRSF3	8.43603	0.242836	0.283675	0.000302063	0.00825167	16.7635
ENSG00000254726	MEX3A	4.27175	1.56844	0.915801	0.000305349	0.00832884	16.7312
ENSG00000163171	CDC42EP3	5.20225	0.875307	0.634885	0.000307751	0.00836374	16.7078
ENSG00000112297	CRYBG1	4.78792	1.45869	-0.895612	0.000307907	0.00836374	16.7063
ENSG00000186377	CYP4X1	4.55536	1.9324	1.02034	0.000308018	0.00836374	16.7052
ENSG00000132549	VPS13B	3.63966	0.934266	-0.877612	0.000309014	0.00837817	16.6956
ENSG00000132581	SDF2	5.91379	0.514137	0.456073	0.000310563	0.00840755	16.6807
ENSG00000134107	BHLHE40	5.70315	3.92021	-1.8422	0.00031117	0.00841136	16.6749
ENSG00000132849	PATJ	6.75195	0.89316	-0.588018	0.000311888	0.00841377	16.668
ENSG00000172172	MRPL13	7.19515	0.353997	0.352345	0.00031219	0.00841377	16.6652
ENSG00000196419	XRCC6	7.79397	0.224647	0.275125	0.000313932	0.00841726	16.6486
ENSG00000006007	GDE1	7.48868	0.66032	0.476147	0.000314557	0.00841726	16.6427
ENSG00000133138	TBC1D8B	4.58351	0.855463	-0.738701	0.000314753	0.00841726	16.6408
ENSG00000137193	PIM1	4.20578	1.4891	-1.03808	0.0003152	0.00841726	16.6366
ENSG00000274421		2.15961	0.837666	-1.34423	0.000315529	0.00841726	16.6335
ENSG00000138079	SLC3A1	1.85052	1.22513	-2.19163	0.000315548	0.00841726	16.6333
ENSG00000145734	BDP1	6.61861	0.747514	-0.542013	0.000315583	0.00841726	16.633
ENSG00000166562	SEC11C	7.09628	0.438057	0.395348	0.000317838	0.00845856	16.6118
ENSG00000131941	RHPN2	4.95217	0.844171	-0.698773	0.000318068	0.00845856	16.6097
ENSG00000138663	COPS4	5.83757	0.426286	0.418548	0.000319564	0.0084848	16.5957
ENSG00000197930	ERO1A	7.90673	0.885564	-0.564223	0.000319995	0.0084848	16.5917
ENSG00000135046	ANXA1	7.59549	4.60844	1.30501	0.000321884	0.00852238	16.5742
ENSG00000261326	LINC01355	2.5498	1.21464	-1.49196	0.000322976	0.0085309	16.5642
ENSG00000101752	MIB1	4.62942	0.473632	-0.527333	0.000323151	0.0085309	16.5626
ENSG00000078674	PCM1	7.40695	0.358963	-0.358073	0.000325281	0.00856483	16.5431
ENSG00000147140	NONO	8.27811	0.287353	0.306679	0.000325385	0.00856483	16.5421
ENSG00000117748	RPA2	5.3963	0.600123	0.510367	0.00032658	0.00858376	16.5312
ENSG00000110442	COMMD9	5.1027	0.490079	0.481644	0.000329053	0.00862732	16.5088
ENSG00000264350	SNRPGP2	6.55521	0.417101	0.390452	0.000329192	0.00862732	16.5076
ENSG00000178741	COX5A	9.02887	0.229933	0.271588	0.000330204	0.00864128	16.4985
ENSG00000104763	ASAH1	6.66097	0.431855	0.397818	0.000332268	0.00868272	16.48
ENSG00000129128	SPCS3	7.26207	0.544286	0.436871	0.000333685	0.00870681	16.4674
ENSG00000188486	H2AFX	6.06984	0.560668	0.460238	0.000334154	0.00870681	16.4632
ENSG00000148399	DPH7	4.3243	0.608024	0.598031	0.000337318	0.0087654	16.4353
ENSG00000117519	CNN3	8.37579	0.864165	0.530099	0.000337373	0.0087654	16.4349
ENSG00000169019	COMMD8	5.43884	0.679545	0.539287	0.000340363	0.00883036	16.4087
ENSG00000168802	CHTF8	5.77337	0.40558	0.403459	0.000342384	0.00887005	16.3912
ENSG00000172336	POP7	6.29567	0.324682	0.348852	0.00034297	0.0088725	16.3862
ENSG00000119280	C1orf198	5.39573	0.434622	0.44107	0.000344935	0.00891057	16.3693
ENSG00000111912	NCOA7	5.13882	0.65623	-0.574749	0.000347729	0.00896991	16.3454
ENSG00000109332	UBE2D3	7.99975	0.247836	0.285853	0.000348401	0.00897442	16.3397
ENSG00000100605	ITPK1	5.80202	0.664513	-0.541741	0.000349803	0.00899116	16.3279
ENSG00000100410	PHF5A	5.28924	0.555055	0.492759	0.000350046	0.00899116	16.3258
ENSG00000165474	GJB2	4.14113	1.0162	0.774066	0.000355204	0.00909816	16.2827
ENSG00000133812	SBF2	3.57124	0.692357	-0.785808	0.000355319	0.00909816	16.2817
ENSG00000136522	MRPL47	6.30188	0.30825	0.338738	0.000355826	0.00909816	16.2775
ENSG00000119402	FBXW2	6.5512	0.29644	0.328443	0.000356228	0.00909816	16.2742
ENSG00000117399	CDC20	7.67535	0.676167	0.474195	0.000356902	0.00910252	16.2686
ENSG00000005700	IBTK	5.8422	0.30791	-0.370688	0.000359213	0.00914852	16.2496
ENSG00000121440	PDZRN3	2.07988	1.02706	1.25414	0.000362087	0.00920873	16.2261
ENSG00000153879	CEBPG	6.04654	0.711154	-0.547458	0.000362875	0.00921579	16.2197
ENSG00000175279	CENPS	4.57063	0.732782	0.62467	0.000363476	0.00921786	16.2148
ENSG00000175324	LSM1	5.30233	0.53246	0.482475	0.000363977	0.00921786	16.2108
ENSG00000146278	PNRC1	5.59868	0.59421	-0.51401	0.000364986	0.00923046	16.2026
ENSG00000142910	TINAGL1	7.24955	0.563089	-0.457171	0.000365803	0.00923819	16.196
ENSG00000127334	DYRK2	4.75234	0.661299	-0.601963	0.000366664	0.00924699	16.1891
ENSG00000122694	GLIPR2	3.09793	1.17344	1.027	0.000369586	0.0093077	16.1658
ENSG00000196535	MYO18A	3.61352	1.50412	-1.23298	0.000371136	0.00933371	16.1535
ENSG00000198492	YTHDF2	6.69425	0.353533	0.354375	0.000373392	0.00937738	16.1357
ENSG00000266933		0.00262648	1.33866	-7.02793	0.000374444	0.00938942	16.9916
ENSG00000187068	C3orf70	3.31829	1.50127	1.05088	0.000374911	0.00938942	16.1237
ENSG00000150753	CCT5	8.2271	0.287483	0.303191	0.000377065	0.00943029	16.1069
ENSG00000111371	SLC38A1	7.29308	0.426284	-0.385224	0.000382172	0.0095448	16.0674
ENSG00000115339	GALNT3	6.64115	0.648866	-0.499447	0.000382708	0.00954497	16.0633
ENSG00000137831	UACA	6.3468	0.537831	-0.452567	0.000383326	0.0095472	16.0586
ENSG00000177459	ERICH5	4.18256	0.968311	0.79595	0.0003854	0.00958563	16.0427
ENSG00000120265	PCMT1	7.05489	0.331521	0.337706	0.000387295	0.00961952	16.0284
ENSG00000042753	AP2S1	8.13128	0.210554	0.259514	0.000388141	0.0096273	16.022
ENSG00000005339	CREBBP	5.19482	0.548445	-0.509594	0.000389329	0.00964349	16.013
ENSG00000242173	ARHGDIG	1.3018	1.50107	-2.52468	0.000392233	0.00970211	15.9913
ENSG00000178038	ALS2CL	3.31502	0.771516	-0.948064	0.000393797	0.00971565	15.9796
ENSG00000130204	TOMM40	6.04572	0.403401	0.389754	0.000393856	0.00971565	15.9792
ENSG00000183762	KREMEN1	6.11617	0.510181	0.432754	0.00039497	0.00972422	15.9709
ENSG00000213523	SRA1	6.90158	0.584808	0.447165	0.00039528	0.00972422	15.9686
ENSG00000140365	COMMD4	6.42503	0.437064	0.395425	0.000396553	0.00974227	15.9592
ENSG00000145907	G3BP1	8.0342	0.30325	0.311497	0.000397729	0.00974711	15.9505
ENSG00000128708	HAT1	5.76767	0.409475	0.399858	0.00039783	0.00974711	15.9498
ENSG00000090989	EXOC1	5.40336	0.490103	-0.468263	0.00040653	0.00994676	15.8866
ENSG00000149260	CAPN5	4.93824	0.675774	-0.603386	0.000409087	0.00999579	15.8682
ENSG00000183291	SELENOF	7.63169	0.246753	0.284232	0.000410441	0.0100153	15.8586
ENSG00000172428	COPS9	8.05636	0.381116	0.347153	0.000411764	0.010034	15.8492
ENSG00000164211	STARD4	5.42449	0.639953	-0.543423	0.000413583	0.0100643	15.8363
ENSG00000100147	CCDC134	3.06195	0.977721	1.00776	0.000414338	0.0100643	15.831
ENSG00000204740	MALRD1	0.543646	1.04105	-3.29569	0.000415042	0.0100643	15.8261
ENSG00000023734	STRAP	7.19324	0.328528	0.331508	0.000415318	0.0100643	15.8241
ENSG00000233929	MT1XP1	3.06142	1.95471	-1.67529	0.000415913	0.0100643	15.82
ENSG00000130363	RSPH3	4.76573	0.674086	-0.611289	0.000416351	0.0100643	15.8169
ENSG00000106384	MOGAT3	1.25355	1.55408	-3.20199	0.000418449	0.0101015	15.8022
ENSG00000107863	ARHGAP21	4.45671	0.587454	-0.587475	0.000420602	0.0101399	15.7873
ENSG00000152601	MBNL1	5.87147	0.586535	-0.483998	0.000421579	0.0101499	15.7805
ENSG00000113558	SKP1	8.92954	0.304994	0.306978	0.000424546	0.0102077	15.7601
ENSG00000109787	KLF3	5.94174	0.600588	-0.499825	0.000425263	0.0102114	15.7552
ENSG00000188459	WASF4P	3.82415	0.622638	-0.681282	0.000428077	0.0102653	15.736
ENSG00000137198	GMPR	4.45783	1.20847	0.794445	0.00042897	0.0102665	15.7299
ENSG00000133657	ATP13A3	5.33082	0.565656	-0.509704	0.000429263	0.0102665	15.728
ENSG00000158195	WASF2	6.95554	0.388929	-0.368895	0.000430686	0.0102869	15.7183
ENSG00000120438	TCP1	7.49315	0.288472	0.305175	0.000431855	0.0103012	15.7104
ENSG00000175105	ZNF654	4.22096	0.62789	-0.648065	0.000432546	0.0103041	15.7058
ENSG00000177853	ZNF518A	5.11949	0.926396	-0.664969	0.000433264	0.0103076	15.701
ENSG00000004779	NDUFAB1	8.35298	0.253551	0.281023	0.000435383	0.0103443	15.6868
ENSG00000241468	ATP5MF	7.83104	0.314985	0.316366	0.000436777	0.0103638	15.6775
ENSG00000108669	CYTH1	4.11183	0.776253	-0.727315	0.000437735	0.0103653	15.6711
ENSG00000006611	USH1C	6.64812	0.645265	-0.484137	0.000437988	0.0103653	15.6695
ENSG00000213699	SLC35F6	6.33896	0.563428	0.454842	0.000442457	0.0104574	15.64
ENSG00000167272	POP5	6.64491	0.433105	0.38528	0.000443422	0.0104665	15.6337
ENSG00000186007	LEMD1	4.52929	1.47153	-1.06368	0.000444	0.0104665	15.6299
ENSG00000163072	NOSTRIN	3.33215	1.46904	-1.20803	0.000452039	0.0106419	15.5778
ENSG00000115875	SRSF7	7.77809	0.40628	0.358375	0.000453058	0.0106419	15.5713
ENSG00000196839	ADA	3.35988	1.01279	-1.00303	0.000453209	0.0106419	15.5704
ENSG00000196975	ANXA4	8.31324	0.631831	-0.467429	0.00045536	0.0106642	15.5566
ENSG00000116688	MFN2	5.03067	0.351576	0.399662	0.000455753	0.0106642	15.5541
ENSG00000103657	HERC1	4.40857	0.789943	-0.701659	0.00045593	0.0106642	15.553
ENSG00000182628	SKA2	6.4918	0.564702	0.443024	0.000456664	0.0106675	15.5484
ENSG00000103415	HMOX2	6.46933	0.422881	0.386742	0.000459276	0.0107147	15.5318
ENSG00000086504	MRPL28	7.31332	0.438046	0.375778	0.00046032	0.0107251	15.5253
ENSG00000176401	EID2B	2.03832	0.998891	1.38845	0.000463902	0.0107947	15.5029
ENSG00000126453	BCL2L12	5.83345	0.489253	0.426027	0.000471103	0.0109314	15.4583
ENSG00000143924	EML4	8.42939	0.340741	-0.328324	0.000471318	0.0109314	15.457
ENSG00000172478	MAB21L4	4.78935	1.73598	0.971561	0.000471836	0.0109314	15.4538
ENSG00000099953	MMP11	2.89845	0.937735	0.909724	0.000472197	0.0109314	15.4516
ENSG00000014138	POLA2	4.25456	0.534785	0.544656	0.000477157	0.0110194	15.4214
ENSG00000170906	NDUFA3	8.4152	0.398965	0.348381	0.00047722	0.0110194	15.4211
ENSG00000088836	SLC4A11	2.70829	1.36669	1.35334	0.00047837	0.0110318	15.4141
ENSG00000170345	FOS	4.99401	3.04372	-1.48314	0.000479185	0.0110365	15.4092
ENSG00000165322	ARHGAP12	5.0579	0.399396	-0.432337	0.000484242	0.0111388	15.3789
ENSG00000272219		1.50121	1.26427	-2.23569	0.000485045	0.0111431	15.3742
ENSG00000256618	MTRNR2L1	4.33261	5.87655	-2.28683	0.000486783	0.0111648	15.3638
ENSG00000123353	ORMDL2	6.59083	0.380307	0.360524	0.000487228	0.0111648	15.3612
ENSG00000145912	NHP2	8.11062	0.31603	0.311709	0.000488936	0.0111897	15.3511
ENSG00000126067	PSMB2	7.63631	0.284715	0.299751	0.000489968	0.0111922	15.345
ENSG00000214087	ARL16	5.52323	0.608754	0.48777	0.000490283	0.0111922	15.3432
ENSG00000010270	STARD3NL	4.88082	0.56051	0.503163	0.000492051	0.0112184	15.3328
ENSG00000142208	AKT1	5.46483	0.492537	0.443074	0.000492901	0.0112236	15.3279
ENSG00000000419	DPM1	6.2255	0.453344	0.401877	0.00049911	0.0113383	15.2918
ENSG00000168078	PBK	6.28483	0.421411	0.384733	0.000499195	0.0113383	15.2913
ENSG00000163389	POGLUT1	4.97666	0.690221	0.557466	0.000501656	0.0113692	15.2772
ENSG00000150977	RILPL2	5.17382	0.556058	0.486009	0.000501814	0.0113692	15.2763
ENSG00000164405	UQCRQ	9.96048	0.218366	0.253085	0.000504722	0.0114112	15.2597
ENSG00000165905	LARGE2	3.93702	0.858262	0.729843	0.00050493	0.0114112	15.2585
ENSG00000184292	TACSTD2	8.43952	1.59595	0.698836	0.000508797	0.0114842	15.2366
ENSG00000110092	CCND1	9.99417	1.65389	0.689931	0.000509856	0.0114937	15.2306
ENSG00000110318	CEP126	2.82629	1.23698	-1.22481	0.000511397	0.0115141	15.2219
ENSG00000183066	WBP2NL	1.37562	1.24629	-2.40435	0.000512384	0.0115219	15.2164
ENSG00000122741	DCAF10	4.97601	0.449895	-0.455017	0.000513073	0.0115231	15.2125
ENSG00000125835	SNRPB	8.29192	0.287915	0.294783	0.000517681	0.0116121	15.1869
ENSG00000200502		0.392116	1.01529	-3.6653	0.000521704	0.0116863	15.1647
ENSG00000172731	LRRC20	4.1202	1.01337	0.752754	0.000522676	0.0116863	15.1593
ENSG00000139746	RBM26	5.82841	0.500071	-0.446643	0.000522928	0.0116863	15.1579
ENSG00000205213	LGR4	4.35881	0.996758	-0.772318	0.000524619	0.0117096	15.1487
ENSG00000168646	AXIN2	4.5248	0.961163	0.689273	0.00052631	0.0117328	15.1395
ENSG00000271204		3.03237	1.40271	-1.23984	0.000529673	0.0117932	15.1212
ENSG00000180304	OAZ2	5.83425	0.46454	0.41703	0.000534206	0.0118795	15.0968
ENSG00000236830	CBR3-AS1	2.95961	1.21875	-1.26367	0.00053827	0.0119552	15.0751
ENSG00000173218	VANGL1	5.37144	0.391343	0.393837	0.000543167	0.0120491	15.0492
ENSG00000183520	UTP11	6.42559	0.384311	0.361537	0.000544472	0.0120632	15.0424
ENSG00000049247	UTS2	0.543923	1.8804	3.8498	0.000548548	0.0121386	15.021
ENSG00000136628	EPRS	7.76785	0.549214	-0.417204	0.000549493	0.0121393	15.0161
ENSG00000196227	FAM217B	4.75461	0.376376	0.417437	0.000550474	0.0121393	15.011
ENSG00000124782	RREB1	5.02875	0.742865	-0.603964	0.000550596	0.0121393	15.0104
ENSG00000103187	COTL1	8.22128	0.60906	0.428949	0.000553967	0.0121988	14.993
ENSG00000140395	WDR61	6.2657	0.446155	0.391277	0.000556333	0.0122046	14.9808
ENSG00000168386	FILIP1L	6.17405	2.93211	1.09189	0.000557001	0.0122046	14.9774
ENSG00000102893	PHKB	5.43417	0.316955	-0.362654	0.000557117	0.0122046	14.9768
ENSG00000183354	KIAA2026	4.40755	0.921463	-0.719208	0.000557536	0.0122046	14.9746
ENSG00000126878	AIF1L	4.60461	0.81218	0.626546	0.000557613	0.0122046	14.9742
ENSG00000159256	MORC3	4.37842	0.767841	-0.666018	0.0005629	0.0122889	14.9473
ENSG00000168679	SLC16A4	3.07623	1.61836	-1.87766	0.000563613	0.0122889	14.9437
ENSG00000172765	TMCC1	5.33805	1.32343	-0.778012	0.00056378	0.0122889	14.9429
ENSG00000101474	APMAP	6.26434	0.545273	0.432492	0.000564698	0.0122889	14.9382
ENSG00000159140	SON	9.25859	0.307412	-0.302469	0.000564876	0.0122889	14.9373
ENSG00000144744	UBA3	5.33962	0.565026	0.482188	0.000565545	0.0122889	14.934
ENSG00000166913	YWHAB	9.55208	0.18588	0.231344	0.000566375	0.0122921	14.9298
ENSG00000101076	HNF4A	5.65966	1.41519	-0.773504	0.000567391	0.0122994	14.9247
ENSG00000197121	PGAP1	4.3935	1.39401	-0.871528	0.000569453	0.0123293	14.9143
ENSG00000188177	ZC3H6	4.45943	0.920666	-0.712669	0.000571347	0.0123555	14.9049
ENSG00000160211	G6PD	4.86914	0.682891	0.553722	0.000572701	0.0123699	14.8981
ENSG00000087266	SH3BP2	3.93373	0.632567	-0.657293	0.000573438	0.012371	14.8945
ENSG00000041982	TNC	1.33029	1.17774	1.77687	0.000575319	0.0123862	14.8851
ENSG00000167085	PHB	8.45238	0.219601	0.255079	0.000575511	0.0123862	14.8842
ENSG00000169413	RNASE6	3.78662	1.28937	0.884597	0.000578648	0.0124389	14.8687
ENSG00000156675	RAB11FIP1	7.31136	0.603208	-0.444452	0.00058202	0.0124965	14.8522
ENSG00000061987	MON2	3.61086	0.703459	-0.737935	0.000592145	0.0126859	14.8032
ENSG00000182154	MRPL41	7.24899	0.385861	0.345412	0.000592247	0.0126859	14.8027
ENSG00000035499	DEPDC1B	4.59838	0.574653	0.523995	0.00059664	0.0127582	14.7817
ENSG00000085231	AK6	6.07955	0.371809	0.360678	0.000597036	0.0127582	14.7798
ENSG00000140983	RHOT2	5.87519	0.476025	0.413058	0.000598336	0.0127709	14.7736
ENSG00000160180	TFF3	10.2043	4.01363	-1.13179	0.000600353	0.0127988	14.7641
ENSG00000115977	AAK1	5.03914	1.14985	-0.76844	0.000613117	0.013032	14.7044
ENSG00000175538	KCNE3	6.88015	0.723403	0.481646	0.000613496	0.013032	14.7026
ENSG00000156463	SH3RF2	4.66056	0.724852	-0.614925	0.000615117	0.013032	14.6952
ENSG00000244184		1.49677	1.22655	1.6671	0.00061522	0.013032	14.6947
ENSG00000164109	MAD2L1	6.33486	0.441129	0.384754	0.000616488	0.013032	14.6889
ENSG00000108100	CCNY	5.33081	0.762315	-0.56484	0.000616934	0.013032	14.6868
ENSG00000132153	DHX30	6.17103	0.392171	0.366074	0.000617189	0.013032	14.6856
ENSG00000025796	SEC63	6.81779	0.379784	-0.358343	0.000618053	0.013032	14.6817
ENSG00000139531	SUOX	3.88685	0.712252	0.64429	0.000618361	0.013032	14.6803
ENSG00000130382	MLLT1	3.99001	0.591583	0.578279	0.000618509	0.013032	14.6796
ENSG00000139239	RPL14P1	8.16249	0.452524	-0.371302	0.000620751	0.013052	14.6693
ENSG00000142949	PTPRF	7.56608	0.897503	-0.534232	0.000620906	0.013052	14.6686
ENSG00000013588	GPRC5A	8.71358	0.76192	-0.482323	0.000624435	0.0131109	14.6526
ENSG00000159210	SNF8	6.4618	0.357068	0.340898	0.000627072	0.013151	14.6407
ENSG00000131236	CAP1	8.02245	0.327678	0.311575	0.000628316	0.0131618	14.6351
ENSG00000119718	EIF2B2	5.58973	0.684752	0.505108	0.000630523	0.0131928	14.6252
ENSG00000177410	ZFAS1	8.01621	0.607469	-0.433879	0.000631959	0.0132075	14.6187
ENSG00000114120	SLC25A36	6.6817	0.632684	-0.467805	0.000633167	0.0132175	14.6133
ENSG00000076108	BAZ2A	6.34117	0.466546	-0.40362	0.000640908	0.0133417	14.579
ENSG00000230989	HSBP1	8.64138	0.274605	0.280826	0.00064144	0.0133417	14.5766
ENSG00000100028	SNRPD3	8.04784	0.19215	0.23709	0.00064157	0.0133417	14.5761
ENSG00000173085	COQ2	5.10415	0.546374	0.472783	0.000642074	0.0133417	14.5738
ENSG00000170454	KRT75	0.38677	0.808037	3.2896	0.000644756	0.013382	14.8121
ENSG00000071564	TCF3	5.63363	0.449126	0.406066	0.00064637	0.0134001	14.555
ENSG00000198736	MSRB1	5.53959	0.664654	0.508235	0.000650983	0.0134649	14.535
ENSG00000012171	SEMA3B	6.43105	1.26119	-0.748753	0.000650987	0.0134649	14.5349
ENSG00000181649	PHLDA2	8.38896	0.625647	0.425751	0.000653339	0.0134981	14.5248
ENSG00000076944	STXBP2	3.09193	0.737055	-0.905955	0.000657222	0.0135628	14.5081
ENSG00000142484	TM4SF5	3.32325	1.88184	-1.60099	0.000660055	0.0135886	14.4959
ENSG00000184368	MAP7D2	4.78362	1.15358	0.717137	0.000660703	0.0135886	14.4932
ENSG00000183741	CBX6	7.15279	0.628076	0.438136	0.000660732	0.0135886	14.493
ENSG00000204392	LSM2	6.63463	0.328607	0.323045	0.000662704	0.0136038	14.4846
ENSG00000107854	TNKS2	4.69138	0.646321	-0.566955	0.000662974	0.0136038	14.4835
ENSG00000183018		7.02571	1.20427	0.619115	0.00066476	0.0136249	14.4759
ENSG00000168101	NUDT16L1	5.90069	0.31093	0.331028	0.000668746	0.0136911	14.4591
ENSG00000137288	UQCC2	8.12409	0.327981	0.307253	0.000671378	0.013723	14.448
ENSG00000073350	LLGL2	6.89581	0.593262	-0.445691	0.000671824	0.013723	14.4462
ENSG00000218596		1.33053	1.11054	-2.34188	0.000673488	0.013736	14.4392
ENSG00000133706	LARS	7.72038	0.270047	-0.286117	0.000673982	0.013736	14.4371
ENSG00000102030	NAA10	6.24003	0.574153	0.439036	0.000675259	0.0137465	14.4318
ENSG00000163319	MRPS18C	6.79187	0.268353	0.289783	0.000677554	0.0137777	14.4223
ENSG00000164332	UBLCP1	4.83326	0.549203	0.495782	0.000683256	0.0138652	14.3987
ENSG00000075188	NUP37	5.97539	0.379985	0.360926	0.000683394	0.0138652	14.3981
ENSG00000174501	ANKRD36C	4.89858	1.6645	-0.947638	0.000684923	0.0138806	14.3918
ENSG00000155636	RBM45	3.34602	0.740409	0.778675	0.00068584	0.0138836	14.3881
ENSG00000100784	RPS6KA5	2.82984	1.3051	-1.18096	0.000688204	0.0139159	14.3784
ENSG00000203760	CENPW	6.3162	0.457007	0.386611	0.000692005	0.0139641	14.3629
ENSG00000108828	VAT1	6.59328	0.319796	0.320834	0.000692137	0.0139641	14.3624
ENSG00000103707	MTFMT	5.10224	0.546957	0.474149	0.000694778	0.0140018	14.3517
ENSG00000170903	MSANTD4	4.65734	0.645351	0.542807	0.000697892	0.0140489	14.3392
ENSG00000110063	DCPS	5.11999	0.867558	0.588662	0.000699561	0.0140668	14.3325
ENSG00000125743	SNRPD2	10.3151	0.211967	0.24052	0.000700452	0.014069	14.3289
ENSG00000109572	CLCN3	5.92186	0.458719	-0.409809	0.000702416	0.0140928	14.321
ENSG00000162896	PIGR	11.001	2.81155	-0.903444	0.000703317	0.0140952	14.3174
ENSG00000175203	DCTN2	6.56533	0.345226	0.332391	0.000706255	0.0141384	14.3057
ENSG00000198646	NCOA6	4.77168	0.487785	-0.476881	0.000708603	0.0141697	14.2964
ENSG00000104093	DMXL2	3.32673	1.07328	-0.991014	0.000714445	0.0142707	14.2734
ENSG00000183463	URAD	2.94281	4.12138	-2.3007	0.00072169	0.0143995	14.2452
ENSG00000165629	ATP5F1C	8.44526	0.227041	0.253062	0.000727865	0.0145017	14.2213
ENSG00000152409	JMY	3.6988	0.778819	-0.756992	0.000728548	0.0145017	14.2187
ENSG00000150551	LYPD1	1.02286	1.4603	3.01962	0.000729223	0.0145017	14.2161
ENSG00000134532	SOX5	0.989079	1.3444	2.2007	0.000730051	0.0145022	14.2129
ENSG00000164111	ANXA5	8.21237	0.44445	0.35848	0.000732425	0.0145285	14.2038
ENSG00000182871	COL18A1	5.88077	1.19513	0.642113	0.000732981	0.0145285	14.2017
ENSG00000100749	VRK1	6.27817	0.275398	0.30005	0.00073474	0.0145474	14.195
ENSG00000146433	TMEM181	5.17394	0.516084	-0.472451	0.000736051	0.0145574	14.19
ENSG00000140307	GTF2A2	7.31425	0.316907	0.306692	0.00073802	0.0145652	14.1826
ENSG00000111716	LDHB	9.46962	0.291616	0.282575	0.000738586	0.0145652	14.1804
ENSG00000172409	CLP1	4.47567	0.509962	0.500956	0.000738869	0.0145652	14.1793
ENSG00000021645	NRXN3	4.00358	2.94946	1.29822	0.00074085	0.0145884	14.1719
ENSG00000160789	LMNA	8.72831	0.601872	0.409443	0.000743948	0.0146334	14.1602
ENSG00000272886	DCP1A	5.95532	0.332998	-0.342322	0.000745402	0.0146461	14.1548
ENSG00000164761	TNFRSF11B	3.50071	4.74881	1.66441	0.000747634	0.0146739	14.1464
ENSG00000137547	MRPL15	5.90197	0.485157	0.406421	0.000754696	0.0147882	14.1202
ENSG00000257743	MGAM2	2.50614	1.0677	-1.37359	0.000756011	0.0147882	14.1153
ENSG00000233016	SNHG7	5.56357	0.661499	-0.522055	0.000756722	0.0147882	14.1127
ENSG00000128059	PPAT	4.77867	0.635219	0.520877	0.000756732	0.0147882	14.1126
ENSG00000157613	CREB3L1	5.02095	1.93281	-1.04717	0.000762976	0.0148941	14.0897
ENSG00000241388	HNF1A-AS1	2.63132	1.03725	-1.19322	0.000767611	0.0149684	14.0728
ENSG00000089195	TRMT6	5.34459	0.612199	0.482081	0.000768923	0.0149778	14.0681
ENSG00000169379	ARL13B	4.416	0.743275	0.598723	0.00077105	0.0149871	14.0604
ENSG00000143190	POU2F1	4.84143	0.949154	-0.648144	0.000771137	0.0149871	14.0601
ENSG00000166949	SMAD3	4.68513	0.875591	-0.674926	0.000773515	0.0149871	14.0515
ENSG00000142632	ARHGEF19	3.94048	0.681915	0.606252	0.000776191	0.0149871	14.0419
ENSG00000100263	RHBDD3	4.66323	0.582517	0.522118	0.000776211	0.0149871	14.0418
ENSG00000173744	AGFG1	5.87435	0.808959	-0.558066	0.000776225	0.0149871	14.0417
ENSG00000204682	MIR1915HG	0.147835	1.41325	3.43996	0.000776577	0.0149871	14.0405
ENSG00000117394	SLC2A1	7.6432	3.25935	-1.08748	0.000776603	0.0149871	14.0404
ENSG00000074266	EED	5.04431	0.344415	0.369855	0.000776869	0.0149871	14.0394
ENSG00000227057	WDR46	4.92794	0.632671	0.515344	0.000779965	0.0150308	14.0284
ENSG00000130449	ZSWIM6	3.4374	0.568147	-0.669252	0.000784476	0.0151016	14.0123
ENSG00000161888	SPC24	5.7548	1.12998	0.622393	0.000786404	0.0151226	14.0055
ENSG00000166619	BLCAP	6.29458	0.589987	-0.45734	0.000793912	0.0152507	13.9791
ENSG00000163630	SYNPR	4.66797	1.89328	0.933919	0.000795373	0.0152543	13.974
ENSG00000141424	SLC39A6	5.46209	0.431233	0.397413	0.000795788	0.0152543	13.9725
ENSG00000175334	BANF1	5.61013	0.348064	0.350346	0.000797483	0.0152706	13.9666
ENSG00000166869	CHP2	0.281111	1.31867	-4.97484	0.000800025	0.015303	14.3203
ENSG00000140319	SRP14	9.05156	0.647258	0.415991	0.000807188	0.0154237	13.933
ENSG00000174695	TMEM167A	7.04745	0.497265	0.385737	0.000808788	0.0154379	13.9275
ENSG00000101138	CSTF1	5.43994	0.465866	0.417291	0.000810852	0.015461	13.9204
ENSG00000135090	TAOK3	6.06354	0.545543	-0.43308	0.000815706	0.0155251	13.9038
ENSG00000105185	PDCD5	7.46507	0.234944	0.259136	0.000815932	0.0155251	13.9031
ENSG00000125731	SH2D3A	5.50554	0.759642	-0.554017	0.000816825	0.0155257	13.9
ENSG00000161981	SNRNP25	6.30468	1.09924	0.588938	0.000819587	0.0155618	13.8907
ENSG00000169967	MAP3K2	4.98725	0.413402	-0.419995	0.000822539	0.0156015	13.8807
ENSG00000186918	ZNF395	4.90045	0.793167	-0.611212	0.00082506	0.0156329	13.8722
ENSG00000102393	GLA	5.03316	0.732831	0.535083	0.000827309	0.0156518	13.8647
ENSG00000011009	LYPLA2	5.57825	0.474232	0.413232	0.000827795	0.0156518	13.8631
ENSG00000277462	ZNF670	2.13862	0.943468	1.09822	0.000830763	0.0156915	13.8531
ENSG00000138801	PAPSS1	5.91017	0.54382	0.430763	0.000832396	0.0157025	13.8477
ENSG00000186635	ARAP1	4.17858	0.800419	-0.673786	0.000833083	0.0157025	13.8454
ENSG00000101670	LIPG	5.57819	0.952516	-0.625398	0.000835441	0.0157305	13.8376
ENSG00000129559	NEDD8	8.28565	0.211785	0.241857	0.000837058	0.0157445	13.8322
ENSG00000196139	AKR1C3	7.22993	2.25498	-0.853501	0.000842559	0.0158315	13.8141
ENSG00000013306	SLC25A39	7.65332	0.256642	0.269634	0.000846516	0.0158893	13.8011
ENSG00000127774	EMC6	6.78709	0.268866	0.284566	0.00085378	0.016009	13.7775
ENSG00000137171	KLC4	3.62699	0.703909	-0.698261	0.000859778	0.0160915	13.7581
ENSG00000219163	HMGB1P20	2.17353	0.822322	1.02606	0.000859961	0.0160915	13.7576
ENSG00000204842	ATXN2	5.66208	0.52709	-0.441029	0.000862075	0.0161144	13.7508
ENSG00000143942	CHAC2	4.17926	0.796319	0.646896	0.000863849	0.0161308	13.7451
ENSG00000236709	DAPK1-IT1	1.18676	1.56929	-2.85058	0.000867687	0.0161858	13.7328
ENSG00000077713	SLC25A43	1.90776	1.13925	-1.49462	0.000869861	0.0162096	13.7259
ENSG00000170540	ARL6IP1	8.19348	0.333328	0.303421	0.000870871	0.0162117	13.7227
ENSG00000109743	BST1	0.918413	0.868608	1.65155	0.000876129	0.0162928	13.7061
ENSG00000113732	ATP6V0E1	7.80319	0.345273	0.311061	0.0008799	0.0163387	13.6943
ENSG00000102699	PARP4	6.46313	0.549758	-0.421773	0.000881284	0.0163387	13.6899
ENSG00000132383	RPA1	5.56593	0.558852	0.439487	0.000881313	0.0163387	13.6898
ENSG00000107159	CA9	9.24496	2.60389	-0.867544	0.000883393	0.0163477	13.6833
ENSG00000145365	TIFA	3.48593	0.814021	0.729818	0.000884147	0.0163477	13.681
ENSG00000104450	SPAG1	4.33435	1.13376	0.779978	0.000884513	0.0163477	13.6798
ENSG00000188229	TUBB4B	9.06803	0.567843	0.389179	0.000889045	0.0164146	13.6658
ENSG00000113161	HMGCR	6.84701	0.666593	-0.459062	0.000892323	0.0164485	13.6556
ENSG00000063438	AHRR	3.21272	2.65122	1.4169	0.000892701	0.0164485	13.6544
ENSG00000213465	ARL2	7.31099	0.416807	0.344174	0.000894448	0.0164534	13.6491
ENSG00000171865	RNASEH1	5.35745	0.457192	0.410965	0.000894791	0.0164534	13.648
ENSG00000170606	HSPA4	6.82672	0.388256	0.339866	0.000899814	0.0165289	13.6326
ENSG00000233559	LINC00513	2.68941	0.920958	-0.998097	0.00090239	0.0165594	13.6247
ENSG00000166803	PCLAF	7.07978	0.494599	0.378497	0.000904414	0.0165797	13.6185
ENSG00000160145	KALRN	2.28084	1.10926	-1.91539	0.00090619	0.0165954	13.6131
ENSG00000198208	RPS6KL1	2.61193	0.988801	1.08308	0.000914754	0.0167353	13.5873
ENSG00000173418	NAA20	6.18321	0.39843	0.354498	0.000919625	0.0168074	13.5726
ENSG00000112562	SMOC2	8.91543	3.17216	0.91447	0.000922604	0.0168299	13.5638
ENSG00000050426	LETMD1	5.31982	0.786993	-0.562704	0.000922722	0.0168299	13.5634
ENSG00000100462	PRMT5	6.01585	0.400522	0.361938	0.000924171	0.0168393	13.5591
ENSG00000234145	NAP1L4P3	3.88764	0.475263	-0.521827	0.000928695	0.0169047	13.5457
ENSG00000100225	FBXO7	6.3241	0.337765	0.324686	0.000930062	0.0169111	13.5416
ENSG00000050405	LIMA1	8.47281	0.524985	-0.382869	0.000930922	0.0169111	13.5391
ENSG00000053918	KCNQ1	5.64863	0.679165	-0.494196	0.000934888	0.0169571	13.5274
ENSG00000231007	CDC20P1	3.70342	0.633909	0.603924	0.000935332	0.0169571	13.5261
ENSG00000128050	PAICS	7.59156	0.275976	0.277064	0.000937423	0.0169638	13.52
ENSG00000163950	SLBP	6.68631	0.435631	0.356219	0.000937577	0.0169638	13.5195
ENSG00000100354	TNRC6B	7.51789	0.511728	-0.384176	0.000941283	0.0170138	13.5087
ENSG00000212496	RNU6-1093P	0.432964	1.01842	-4.58888	0.000942473	0.0170182	13.8466
ENSG00000179241	LDLRAD3	3.70887	1.22811	0.841584	0.000944255	0.0170334	13.5
ENSG00000189221	MAOA	4.79104	1.196	-0.698461	0.000945774	0.0170364	13.4956
ENSG00000147202	DIAPH2	4.20339	0.849051	-0.671701	0.000946309	0.0170364	13.4941
ENSG00000123131	PRDX4	7.82332	0.426223	0.341261	0.000947557	0.0170419	13.4905
ENSG00000121579	NAA50	6.79342	0.430926	0.355799	0.000949119	0.017053	13.4859
ENSG00000105447	GRWD1	5.18175	0.41308	0.393958	0.000956561	0.0171696	13.4645
ENSG00000114346	ECT2	6.26766	0.723085	0.473906	0.000959866	0.0172118	13.4551
ENSG00000254093	PINX1	4.93688	0.5593	0.476476	0.000963891	0.0172668	13.4436
ENSG00000091483	FH	6.63381	0.315259	0.307138	0.000967032	0.0173046	13.4347
ENSG00000153485	TMEM251	4.90934	0.475887	0.433974	0.000967916	0.0173046	13.4322
ENSG00000224237	MICOS10P3	3.71867	7.29833	2.49648	0.00097356	0.0173813	13.4163
ENSG00000182287	AP1S2	5.00802	1.35363	0.746893	0.000974129	0.0173813	13.4147
ENSG00000114446	IFT57	6.15731	0.472909	0.385822	0.000975819	0.0173863	13.4099
ENSG00000151500	THYN1	6.87207	0.513803	0.383747	0.000976338	0.0173863	13.4085
ENSG00000171155	C1GALT1C1	5.2495	0.643128	0.491169	0.000986092	0.017527	13.3813
ENSG00000155755	TMEM237	4.1872	0.910958	0.66681	0.000986181	0.017527	13.381
ENSG00000169813	HNRNPF	7.99251	0.277902	0.273239	0.000987877	0.0175399	13.3763
ENSG00000269893	SNHG8	8.18501	1.20472	-0.580806	0.000992007	0.017585	13.3649
ENSG00000037757	MRI1	4.30981	1.25249	0.770814	0.000992364	0.017585	13.3639
ENSG00000052841	TTC17	5.86198	0.527805	-0.426975	0.00099748	0.0176454	13.3499
ENSG00000196878	LAMB3	5.9289	1.25935	-0.713449	0.000997727	0.0176454	13.3492
ENSG00000134291	TMEM106C	7.60463	0.457381	0.353118	0.000998794	0.017647	13.3463
ENSG00000276043	UHRF1	4.44097	1.27197	0.749666	0.00100306	0.0177051	13.3346
ENSG00000251023		0.324923	0.791417	-3.48484	0.00101045	0.0178077	13.3263
ENSG00000108829	LRRC59	6.52544	0.415585	0.355332	0.00101097	0.0178077	13.3132
ENSG00000182489	XKRX	0.302335	1.29818	2.87996	0.00101183	0.0178077	13.3108
ENSG00000162910	MRPL55	6.73838	0.280193	0.28545	0.00101868	0.0179108	13.2924
ENSG00000128274	A4GALT	2.37597	1.69885	1.53026	0.00102077	0.0179127	13.2868
ENSG00000160326	SLC2A6	3.87022	1.49963	0.996817	0.00102157	0.0179127	13.2847
ENSG00000169871	TRIM56	6.12256	0.362604	-0.342864	0.00102177	0.0179127	13.2842
ENSG00000172869	DMXL1	4.0455	0.716328	-0.657933	0.00102439	0.0179412	13.2772
ENSG00000153233	PTPRR	4.34001	1.37477	-0.945016	0.00102813	0.0179894	13.2672
ENSG00000108961	RANGRF	5.57731	0.361001	0.351271	0.00102918	0.0179902	13.2645
ENSG00000114978	MOB1A	7.10335	0.218408	0.248906	0.00104007	0.0181593	13.2358
ENSG00000074590	NUAK1	1.99902	1.19237	-1.85893	0.00104087	0.0181593	13.2337
ENSG00000118322	ATP10B	4.67632	2.07178	-0.954259	0.00104254	0.0181611	13.2293
ENSG00000198937	CCDC167	6.37273	0.479632	0.379025	0.00104298	0.0181611	13.2282
ENSG00000170468	RIOX1	4.01446	1.16769	0.79651	0.00104976	0.0182615	13.2105
ENSG00000241058	NSUN6	3.98873	0.879972	-0.711386	0.00106046	0.0184247	13.1829
ENSG00000136521	NDUFB5	7.01271	0.313337	0.298013	0.00106118	0.0184247	13.1811
ENSG00000196295	GARS-DT	3.45789	1.03879	-0.915196	0.00106262	0.018432	13.1774
ENSG00000154305	MIA3	6.12178	0.436375	-0.379277	0.00106381	0.018435	13.1743
ENSG00000165280	VCP	8.01745	0.326028	0.293579	0.00107422	0.0185954	13.1479
ENSG00000170312	CDK1	6.35408	0.402096	0.348388	0.00107513	0.0185954	13.1456
ENSG00000151552	QDPR	5.97855	0.535219	0.407256	0.00107763	0.0186208	13.1392
ENSG00000077782	FGFR1	4.57607	1.08034	0.699886	0.00107916	0.0186295	13.1354
ENSG00000134250	NOTCH2	3.43931	0.814714	-0.725391	0.0010843	0.0187004	13.1225
ENSG00000183648	NDUFB1	8.44006	0.273129	0.265908	0.00108785	0.0187436	13.1136
ENSG00000103363	ELOB	9.89562	0.278565	0.264166	0.00109002	0.0187564	13.1082
ENSG00000134153	EMC7	5.89942	0.573318	0.430232	0.00109067	0.0187564	13.1066
ENSG00000196739	COL27A1	3.07661	0.953012	-0.94454	0.00109749	0.0188542	13.0897
ENSG00000185404	SP140L	3.93754	0.852503	-0.771192	0.00109845	0.0188542	13.0873
ENSG00000048828	FAM120A	6.40139	0.461034	-0.379027	0.00110076	0.0188608	13.0816
ENSG00000107890	ANKRD26	6.63142	0.29602	-0.296857	0.00110092	0.0188608	13.0812
ENSG00000172493	AFF1	3.95375	0.761036	-0.659424	0.00110352	0.0188875	13.0748
ENSG00000115904	SOS1	4.06346	0.682159	-0.595521	0.00110601	0.0189121	13.0687
ENSG00000136450	SRSF1	6.08288	0.390447	0.347452	0.0011159	0.0190632	13.0445
ENSG00000171522	PTGER4	4.00075	0.948322	-0.770301	0.00112715	0.0192372	13.0174
ENSG00000138629	UBL7	5.88047	0.474853	0.389388	0.00113077	0.0192735	13.0087
ENSG00000166866	MYO1A	0.482941	1.08632	-4.57706	0.00113141	0.0192735	13.3259
ENSG00000230551		4.03395	1.01756	-0.806956	0.0011325	0.0192738	13.0045
ENSG00000112305	SMAP1	6.38008	0.402253	-0.354173	0.00114292	0.0194328	12.9798
ENSG00000110680	CALCA	2.85426	3.58792	1.88944	0.00114851	0.0195095	12.9666
ENSG00000236008	LINC01814	2.31619	1.20996	-1.43553	0.00115187	0.0195299	12.9587
ENSG00000110717	NDUFS8	7.86518	0.306542	0.284958	0.00115286	0.0195299	12.9563
ENSG00000274701		1.08006	1.23655	-3.5656	0.00115304	0.0195299	12.9559
ENSG00000188976	NOC2L	6.22202	0.432724	0.35978	0.00115403	0.0195299	12.9536
ENSG00000100162	CENPM	6.81469	0.499067	0.37258	0.00117844	0.0199183	12.897
ENSG00000083223	TUT7	5.7012	0.589576	-0.452957	0.00117919	0.0199183	12.8953
ENSG00000267815		0.765164	1.4159	-2.95503	0.00118291	0.0199625	12.8868
ENSG00000065243	PKN2	6.66826	0.419545	-0.353417	0.00118598	0.0199956	12.8798
ENSG00000124225	PMEPA1	5.87807	0.870651	0.562007	0.00119253	0.020042	12.865
ENSG00000178952	TUFM	8.32741	0.296576	0.275786	0.00119296	0.020042	12.864
ENSG00000149313	AASDHPPT	5.39315	0.498976	0.415068	0.0011937	0.020042	12.8623
ENSG00000213593	TMX2	6.50566	0.320263	0.306764	0.00119543	0.020042	12.8584
ENSG00000141574	SECTM1	1.38548	1.11928	1.67722	0.00119606	0.020042	12.857
ENSG00000187522	HSPA14	4.24694	0.742794	0.589043	0.00119621	0.020042	12.8567
ENSG00000196498	NCOR2	5.63211	1.01403	-0.621157	0.00119651	0.020042	12.856
ENSG00000227462	PSME2P6	5.26149	0.505712	0.428179	0.00120121	0.0201022	12.8454
ENSG00000070814	TCOF1	7.08103	0.382464	0.323039	0.0012048	0.0201436	12.8374
ENSG00000086189	DIMT1	5.06184	0.460842	0.411695	0.00120692	0.0201604	12.8327
ENSG00000109686	SH3D19	5.52881	0.789006	-0.525278	0.00121046	0.0202008	12.8248
ENSG00000107960	STN1	5.30856	0.64595	-0.515571	0.00121189	0.0202061	12.8216
ENSG00000055147	FAM114A2	3.93596	0.503744	0.516128	0.00121688	0.0202705	12.8105
ENSG00000160753	RUSC1	5.01551	0.732966	0.526243	0.00121936	0.0202838	12.805
ENSG00000131238	PPT1	6.05366	0.525749	0.400554	0.00121992	0.0202838	12.8038
ENSG00000125652	ALKBH7	6.6038	0.454286	-0.365603	0.00123049	0.0204406	12.7806
ENSG00000118816	CCNI	9.32099	0.317096	-0.283083	0.00123309	0.0204644	12.7749
ENSG00000084073	ZMPSTE24	5.77325	0.578486	0.427096	0.00123514	0.0204644	12.7704
ENSG00000106541	AGR2	10.807	0.985506	-0.496996	0.00123532	0.0204644	12.77
ENSG00000095627	TDRD1	0.647344	3.32744	4.2278	0.00124302	0.0205731	12.7533
ENSG00000039068	CDH1	7.31556	0.547052	-0.392702	0.00124631	0.0206087	12.7462
ENSG00000151715	TMEM45B	6.43498	1.29117	-0.644856	0.0012503	0.0206465	12.7376
ENSG00000159352	PSMD4	7.54809	0.251906	0.256552	0.00125088	0.0206465	12.7364
ENSG00000176092	CRYBG2	4.0449	0.943047	-0.928621	0.00125873	0.020757	12.7196
ENSG00000139998	RAB15	5.33968	1.12917	0.607165	0.00126721	0.0208778	12.7016
ENSG00000166268	MYRFL	2.83675	2.3036	-2.20211	0.00127065	0.0209153	12.6943
ENSG00000144045	DQX1	1.32943	1.03914	-1.77418	0.00127273	0.020925	12.6899
ENSG00000105258	POLR2I	7.53117	0.229653	0.24433	0.00127389	0.020925	12.6874
ENSG00000167699	GLOD4	6.49478	0.566225	0.401136	0.00127472	0.020925	12.6857
ENSG00000174574	AKIRIN1	5.92969	0.488772	0.386792	0.00127725	0.0209476	12.6804
ENSG00000158234	FAIM	3.58789	1.0015	0.783099	0.00127993	0.0209726	12.6748
ENSG00000150787	PTS	6.25946	0.493851	0.381373	0.001285	0.0210365	12.6642
ENSG00000074219	TEAD2	3.71125	0.945182	0.703689	0.00128774	0.0210623	12.6584
ENSG00000278505	C17orf78	2.29591	3.16992	-2.35107	0.00129316	0.0211317	12.6472
ENSG00000145284	SCD5	5.45028	0.680052	0.469585	0.00129516	0.0211453	12.643
ENSG00000155363	MOV10	4.93743	0.447031	0.409775	0.00129681	0.0211532	12.6396
ENSG00000198860	TSEN15	6.95738	0.683466	0.432534	0.00130271	0.0212302	12.6275
ENSG00000115946	PNO1	5.25178	0.664458	0.485139	0.00130947	0.0213211	12.6136
ENSG00000168389	MFSD2A	4.0255	1.07438	0.732129	0.00131298	0.0213494	12.6065
ENSG00000119285	HEATR1	4.54155	0.645659	-0.535647	0.0013155	0.0213494	12.6013
ENSG00000231023	LINC00326	0.632582	1.18899	5.604	0.00131554	0.0213494	13.2937
ENSG00000076248	UNG	6.31756	0.603612	0.412445	0.00131594	0.0213494	12.6004
ENSG00000124802	EEF1E1	6.29708	0.492627	0.381868	0.00131789	0.0213619	12.5965
ENSG00000180228	PRKRA	6.11287	0.321988	0.310334	0.00132615	0.0214755	12.5797
ENSG00000204406	MBD5	3.69875	0.707236	-0.683579	0.00132844	0.0214755	12.5751
ENSG00000166037	CEP57	6.38048	0.483481	-0.383383	0.00132846	0.0214755	12.5751
ENSG00000229833	PET100	5.12452	0.438437	0.392969	0.00133077	0.0214936	12.5704
ENSG00000174628	IQCK	5.26849	1.246	0.672642	0.00133381	0.0215233	12.5643
ENSG00000112701	SENP6	6.70952	0.310126	-0.296727	0.00133539	0.021527	12.5612
ENSG00000182670	TTC3	7.60783	0.581556	-0.396026	0.00133694	0.021527	12.5581
ENSG00000224259	LINC01133	3.89138	2.92227	-1.59088	0.00133762	0.021527	12.5567
ENSG00000115207	GTF3C2	5.02065	0.38105	0.373313	0.00134312	0.0215846	12.5457
ENSG00000123297	TSFM	5.94907	0.552254	0.406851	0.00134358	0.0215846	12.5448
ENSG00000162385	MAGOH	6.54902	0.332468	0.304047	0.00134634	0.0216097	12.5393
ENSG00000197217	ENTPD4	5.28012	0.731059	0.50456	0.00134996	0.0216485	12.5322
ENSG00000132963	POMP	9.38053	0.262759	0.252575	0.00135439	0.0216765	12.5234
ENSG00000083099	LYRM2	6.51698	0.389214	0.328179	0.00135563	0.0216765	12.521
ENSG00000180340	FZD2	1.55172	1.741	1.85992	0.00135586	0.0216765	12.5205
ENSG00000166016	ABTB2	3.52854	0.703205	0.675293	0.00135651	0.0216765	12.5192
ENSG00000185101	ANO9	3.50916	0.834691	-0.765272	0.00135997	0.0216837	12.5124
ENSG00000146476	ARMT1	5.16024	0.574989	0.453021	0.0013612	0.0216837	12.51
ENSG00000082641	NFE2L1	6.71433	0.49114	-0.376002	0.00136231	0.0216837	12.5078
ENSG00000224167	LINC01357	0.794903	1.4591	3.31306	0.0013641	0.0216837	12.5043
ENSG00000140990	NDUFB10	8.30491	0.280027	0.263602	0.00136431	0.0216837	12.5039
ENSG00000006712	PAF1	6.60247	0.298214	0.288447	0.00136449	0.0216837	12.5036
ENSG00000082269	FAM135A	3.86883	0.758539	-0.681041	0.00136536	0.0216837	12.5019
ENSG00000140274	DUOXA2	4.04988	6.45634	-2.59628	0.00136889	0.0217206	12.495
ENSG00000136527	TRA2B	7.73175	0.269637	0.261375	0.0013755	0.0217621	12.4821
ENSG00000176907	TCIM	2.47291	2.06089	-1.60495	0.00137602	0.0217621	12.4811
ENSG00000179010	MRFAP1	7.76155	0.2177	0.2358	0.00137602	0.0217621	12.4811
ENSG00000164828	SUN1	5.27746	0.499496	0.423679	0.00137633	0.0217621	12.4805
ENSG00000113648	H2AFY	8.0069	0.30791	0.278432	0.00137922	0.0217888	12.4749
ENSG00000090266	NDUFB2	9.36149	0.265397	0.253006	0.00138044	0.021789	12.4726
ENSG00000198931	APRT	8.76068	0.29355	0.267189	0.00138343	0.0218172	12.4668
ENSG00000111412	C12orf49	6.0361	0.683044	0.453515	0.00138543	0.0218296	12.4629
ENSG00000114353	GNAI2	6.29337	0.394915	0.337024	0.00138912	0.0218686	12.4559
ENSG00000151150	ANK3	4.11374	0.952319	-0.696675	0.00139625	0.0219617	12.4422
ENSG00000073417	PDE8A	4.30264	0.811123	-0.642636	0.00140411	0.0220457	12.4272
ENSG00000127564	PKMYT1	5.3498	0.880351	0.537264	0.00140483	0.0220457	12.4259
ENSG00000196367	TRRAP	3.63577	0.969257	-0.792024	0.00140525	0.0220457	12.4251
ENSG00000159247	TUBBP5	1.52266	1.53227	2.02999	0.00141115	0.022119	12.4139
ENSG00000197555	SIPA1L1	5.53275	0.484108	-0.41753	0.00141265	0.0221234	12.4111
ENSG00000175592	FOSL1	5.08333	1.22477	0.658674	0.00141819	0.0221909	12.4007
ENSG00000032219	ARID4A	5.53985	0.53091	-0.422171	0.00141943	0.022191	12.3984
ENSG00000197982	C1orf122	5.69414	0.476891	0.384459	0.00143	0.0223369	12.3786
ENSG00000064490	RFXANK	5.89959	0.372209	0.333883	0.00143293	0.0223434	12.3732
ENSG00000114902	SPCS1	8.21695	0.295897	0.270238	0.00143427	0.0223434	12.3707
ENSG00000233851	LATS2-AS1	0.16058	1.05699	-4.59802	0.00143494	0.0223434	12.6602
ENSG00000101596	SMCHD1	6.20569	0.589801	-0.421155	0.00143536	0.0223434	12.3687
ENSG00000082515	MRPL22	7.58763	0.260706	0.257406	0.00144157	0.0224207	12.3572
ENSG00000178449	COX14	6.90436	0.328787	0.29628	0.00144521	0.022458	12.3505
ENSG00000128585	MKLN1	4.97426	0.44669	-0.411848	0.00144851	0.02249	12.3444
ENSG00000008018	PSMB1	9.0599	0.246177	0.243536	0.00145145	0.0225161	12.339
ENSG00000105171	POP4	5.62543	0.512537	0.400858	0.00145674	0.0225788	12.3294
ENSG00000175920	DOK7	2.82308	1.65735	1.1989	0.0014622	0.0226441	12.3194
ENSG00000006327	TNFRSF12A	8.55105	0.785403	0.436776	0.00147413	0.0228092	12.2979
ENSG00000110108	TMEM109	5.37745	0.63439	0.452077	0.00147724	0.0228288	12.2923
ENSG00000152944	MED21	5.58833	0.504936	0.400355	0.00147792	0.0228288	12.291
ENSG00000164985	PSIP1	6.69383	0.401481	0.326856	0.00148364	0.0228962	12.2808
ENSG00000164096	C4orf3	8.54907	0.865495	-0.468997	0.00148482	0.0228962	12.2787
ENSG00000024862	CCDC28A	5.07108	0.61345	-0.474815	0.00148676	0.0229066	12.2752
ENSG00000188690	UROS	5.52514	0.560105	0.420315	0.00149365	0.0229931	12.263
ENSG00000106546	AHR	4.50081	1.10568	-0.721249	0.00149577	0.023006	12.2592
ENSG00000072110	ACTN1	8.0325	0.522285	0.360697	0.00149912	0.0230379	12.2533
ENSG00000101412	E2F1	3.34187	0.780834	0.687041	0.00150271	0.0230734	12.247
ENSG00000177054	ZDHHC13	4.56832	0.58149	0.485505	0.00150404	0.0230743	12.2446
ENSG00000147955	SIGMAR1	6.8102	0.373061	0.314783	0.00150683	0.0230975	12.2397
ENSG00000124198	ARFGEF2	4.55891	0.775473	-0.590207	0.00150952	0.023119	12.235
ENSG00000160182	TFF1	8.1015	10.7563	-2.15519	0.00151254	0.0231457	12.2297
ENSG00000134779	TPGS2	7.13981	0.595402	0.39327	0.00151886	0.0232227	12.2186
ENSG00000165475	CRYL1	5.64182	0.673398	-0.468437	0.00152346	0.0232688	12.2106
ENSG00000163110	PDLIM5	5.76888	0.704759	-0.489318	0.00152503	0.0232688	12.2079
ENSG00000010030	ETV7	2.6278	0.760846	0.869355	0.00152643	0.0232688	12.2055
ENSG00000143811	PYCR2	5.60752	0.388675	0.347995	0.00152703	0.0232688	12.2044
ENSG00000235587	GAPDHP65	3.9117	0.729318	-0.633869	0.00154102	0.0234622	12.1803
ENSG00000114062	UBE3A	6.29964	0.360962	-0.322224	0.00155532	0.023653	12.1559
ENSG00000173120	KDM2A	5.16153	0.449693	-0.403585	0.00155617	0.023653	12.1544
ENSG00000186352	ANKRD37	4.84734	5.163	-1.8928	0.00156105	0.0237072	12.1462
ENSG00000132423	COQ3	4.56314	0.819384	0.568218	0.0015648	0.0237441	12.1398
ENSG00000144034	TPRKB	6.70255	0.314436	0.289204	0.00156777	0.0237693	12.1348
ENSG00000157315	TMED6	1.5226	2.51712	2.05248	0.00157226	0.0238174	12.1273
ENSG00000132718	SYT11	3.94451	1.5791	0.896192	0.00157365	0.0238185	12.1249
ENSG00000169129	AFAP1L2	3.68217	1.227	0.915447	0.00157771	0.0238599	12.1181
ENSG00000162704	ARPC5	8.05011	0.267514	0.256155	0.00158005	0.0238636	12.1142
ENSG00000100347	SAMM50	6.05001	0.482891	0.377578	0.0015806	0.0238636	12.1133
ENSG00000136059	VILL	5.94793	0.757785	-0.500029	0.00158386	0.0238667	12.1078
ENSG00000139540	SLC39A5	1.90639	1.56117	-2.09168	0.00158403	0.0238667	12.1076
ENSG00000123737	EXOSC9	5.28581	0.707532	0.477916	0.00158477	0.0238667	12.1063
ENSG00000176542	USF3	4.96015	0.428087	-0.396046	0.00159203	0.023928	12.0943
ENSG00000005810	MYCBP2	5.22482	0.705568	-0.500877	0.00159227	0.023928	12.0939
ENSG00000082701	GSK3B	5.56782	0.500904	-0.402142	0.00159281	0.023928	12.093
ENSG00000102897	LYRM1	6.02053	0.499276	0.383027	0.00160224	0.0240496	12.0774
ENSG00000136153	LMO7	6.50701	0.936608	-0.530238	0.00161025	0.0241498	12.0643
ENSG00000145725	PPIP5K2	4.88391	1.06516	-0.636654	0.00161519	0.0242038	12.0562
ENSG00000089022	MAPKAPK5	4.09114	0.521484	-0.504184	0.00162384	0.0243132	12.0421
ENSG00000171681	ATF7IP	5.10106	0.684693	-0.491477	0.00163255	0.0243949	12.028
ENSG00000128242	GAL3ST1	2.403	1.96777	-1.76318	0.00163255	0.0243949	12.028
ENSG00000079616	KIF22	5.72147	0.579257	0.415186	0.00163476	0.0243949	12.0245
ENSG00000189334	S100A14	8.39889	1.84161	-0.686018	0.00163496	0.0243949	12.0242
ENSG00000007392	LUC7L	6.19958	0.422611	0.342662	0.00163606	0.0243949	12.0224
ENSG00000138780	GSTCD	4.42468	0.62152	0.502863	0.0016449	0.0245065	12.0082
ENSG00000097046	CDC7	3.48053	0.891258	0.698962	0.00164667	0.0245126	12.0054
ENSG00000092094	OSGEP	5.47468	0.552461	0.415698	0.00164881	0.0245244	12.0019
ENSG00000173692	PSMD1	8.13092	0.291827	0.2649	0.00165363	0.0245594	11.9943
ENSG00000106305	AIMP2	6.34531	0.630968	0.417613	0.00165391	0.0245594	11.9938
ENSG00000160991	ORAI2	4.14187	1.15683	0.737596	0.00165659	0.0245594	11.9896
ENSG00000113387	SUB1	8.1434	0.260066	0.249533	0.00165661	0.0245594	11.9895
ENSG00000127863	TNFRSF19	3.18552	2.01927	1.4505	0.00166794	0.0246979	11.9716
ENSG00000138081	FBXO11	4.81635	0.464975	-0.421699	0.00166869	0.0246979	11.9704
ENSG00000122705	CLTA	8.05058	0.272887	0.256326	0.00167894	0.0248294	11.9543
ENSG00000225190	PLEKHM1	3.99565	0.618554	-0.556746	0.00168661	0.0248953	11.9424
ENSG00000169306	IL1RAPL1	0.396585	1.30067	2.60099	0.00168784	0.0248953	11.9404
ENSG00000132388	UBE2G1	4.8442	0.497373	0.421556	0.00168879	0.0248953	11.939
ENSG00000069399	BCL3	4.07235	1.17668	-0.819482	0.00168891	0.0248953	11.9388
ENSG00000221821	C6orf226	3.87785	0.838387	0.663504	0.00169056	0.0248993	11.9362
ENSG00000080802	CNOT4	4.81812	0.772233	-0.541493	0.00169224	0.0249036	11.9336
ENSG00000101966	XIAP	5.64128	0.416848	-0.367084	0.00170294	0.025026	11.9171
ENSG00000106526	ACTR3C	2.67385	1.35991	1.17414	0.00170333	0.025026	11.9165
ENSG00000138279	ANXA7	6.66315	0.36565	0.311297	0.00170573	0.0250274	11.9128
ENSG00000049618	ARID1B	5.2798	0.557193	-0.436363	0.00170701	0.0250274	11.9108
ENSG00000275410	HNF1B	3.54441	0.768148	-0.716368	0.00170758	0.0250274	11.9099
ENSG00000115457	IGFBP2	5.70319	2.49252	-0.937228	0.00171581	0.0251257	11.8973
ENSG00000169740	ZNF32	4.32446	0.837155	0.588486	0.00171841	0.0251257	11.8933
ENSG00000253710	ALG11	3.37013	0.895561	-0.779181	0.00171846	0.0251257	11.8932
ENSG00000123843	C4BPB	4.20104	1.85385	-0.967128	0.00172404	0.0251868	11.8848
ENSG00000158470	B4GALT5	5.47961	0.561231	0.416193	0.00172628	0.0251885	11.8813
ENSG00000163918	RFC4	5.51305	0.835996	0.502711	0.00172694	0.0251885	11.8803
ENSG00000013297	CLDN11	3.81512	3.9546	1.55859	0.00173104	0.0252279	11.8741
ENSG00000085719	CPNE3	7.27478	0.386412	-0.314899	0.00173245	0.0252281	11.872
ENSG00000001036	FUCA2	7.08536	0.527706	0.373153	0.00173553	0.0252526	11.8673
ENSG00000111640	GAPDH	11.9456	0.350315	-0.283013	0.00175366	0.0254836	11.8401
ENSG00000002834	LASP1	7.61968	0.47548	0.341312	0.00175423	0.0254836	11.8393
ENSG00000228302		0.850074	1.03622	-2.34949	0.00176445	0.0256115	11.824
ENSG00000118939	UCHL3	6.50328	0.487343	0.36062	0.00177149	0.0256929	11.8136
ENSG00000183011	NAA38	8.08394	0.561353	0.363163	0.00177511	0.0257249	11.8083
ENSG00000173621	LRFN4	1.98997	1.37283	1.5242	0.00177916	0.0257473	11.8023
ENSG00000070087	PFN2	6.1414	0.647361	0.421978	0.00177951	0.0257473	11.8018
ENSG00000196954	CASP4	5.83486	0.537813	-0.416489	0.00179551	0.025958	11.7784
ENSG00000092847	AGO1	5.50243	0.589909	0.421047	0.00179994	0.0260012	11.772
ENSG00000169490	TM2D2	5.62898	0.47519	0.379305	0.00180579	0.0260649	11.7635
ENSG00000108883	EFTUD2	5.93758	0.306063	0.29644	0.00181296	0.0261475	11.7531
ENSG00000113971	NPHP3	2.6752	1.05231	-1.07452	0.00181855	0.0262072	11.7451
ENSG00000142252	GEMIN7	5.35285	0.560115	0.419944	0.00182648	0.0263004	11.7337
ENSG00000182985	CADM1	7.11632	1.57164	0.622694	0.0018312	0.0263471	11.727
ENSG00000135245	HILPDA	6.66477	2.91474	-0.925087	0.00183264	0.0263471	11.7249
ENSG00000159314	ARHGAP27	4.6621	0.896867	-0.600583	0.00183844	0.0264079	11.7167
ENSG00000187024	PTRH1	6.00554	0.747809	0.45822	0.00183979	0.0264079	11.7148
ENSG00000272223		0.551289	1.08953	-3.18949	0.00184856	0.0265126	11.7024
ENSG00000114745	GORASP1	4.31945	0.672242	0.53701	0.00185534	0.0265371	11.6928
ENSG00000115325	DOK1	4.53044	0.536043	0.448666	0.00185552	0.0265371	11.6926
ENSG00000081026	MAGI3	4.11667	0.70211	-0.590624	0.00185557	0.0265371	11.6925
ENSG00000111667	USP5	4.91036	0.396822	0.373693	0.00185616	0.0265371	11.6917
ENSG00000182220	ATP6AP2	6.62481	0.43839	0.339634	0.00186002	0.0265371	11.6863
ENSG00000241945	PWP2	1.88377	3.46345	3.25785	0.0018602	0.0265371	11.686
ENSG00000175073	VCPIP1	4.09365	0.821957	-0.638349	0.0018609	0.0265371	11.685
ENSG00000188599	NPIPP1	2.81717	0.851698	-0.87948	0.00186202	0.0265371	11.6835
ENSG00000273247		3.17412	0.820381	-0.78482	0.00187792	0.0267425	11.6613
ENSG00000112033	PPARD	3.83386	0.667388	-0.611082	0.00188338	0.0267884	11.6537
ENSG00000120533	ENY2	7.92607	0.270195	0.25222	0.0018841	0.0267884	11.6527
ENSG00000169035	KLK7	8.66034	8.6165	1.52587	0.00189663	0.0269453	11.6355
ENSG00000116898	MRPS15	6.71871	0.263858	0.260043	0.00190125	0.0269897	11.6291
ENSG00000254556		1.60471	1.58781	-2.40788	0.00190754	0.0270557	11.6205
ENSG00000180138	CSNK1A1L	1.48695	0.816667	-1.47626	0.0019089	0.0270557	11.6187
ENSG00000074410	CA12	5.62513	2.61091	-0.884987	0.00192493	0.0272616	11.5969
ENSG00000085224	ATRX	7.47399	0.560536	-0.375303	0.00192858	0.0272918	11.592
ENSG00000237922		3.29246	0.786244	0.665146	0.00194185	0.0274582	11.5742
ENSG00000008324	SS18L2	6.20126	0.356072	0.307644	0.00195398	0.027603	11.558
ENSG00000182004	SNRPE	7.63388	0.374247	0.296613	0.00195551	0.027603	11.556
ENSG00000111261	MANSC1	5.91718	0.338605	0.31305	0.00195669	0.027603	11.5544
ENSG00000090863	GLG1	7.41119	0.431623	-0.327366	0.00196231	0.0276539	11.547
ENSG00000162924	REL	4.61639	0.435963	-0.406799	0.00196335	0.0276539	11.5456
ENSG00000006459	KDM7A	3.79186	1.12697	-0.815575	0.00196921	0.0277147	11.5379
ENSG00000167720	SRR	4.48317	0.893912	0.574839	0.0019833	0.0278913	11.5194
ENSG00000175602	CCDC85B	5.01292	0.556189	0.423496	0.00198627	0.0279113	11.5155
ENSG00000210077	MT-TV	7.45012	6.24761	-1.36703	0.00199062	0.0279507	11.5098
ENSG00000066032	CTNNA2	0.0849713	1.03013	2.67248	0.00199536	0.0279955	11.5036
ENSG00000233270	SNRPEP4	6.27024	0.449941	0.342758	0.0019989	0.0280234	11.499
ENSG00000102710	SUPT20H	5.30424	0.443948	0.370756	0.00200185	0.028043	11.4952
ENSG00000196502	SULT1A1	5.03956	6.0506	-1.57328	0.00201114	0.0281513	11.4832
ENSG00000112773	TENT5A	6.06452	1.62396	-0.689167	0.00201921	0.0282423	11.4728
ENSG00000141698	NT5C3B	5.04843	0.58077	0.434486	0.00203048	0.028378	11.4584
ENSG00000115163	CENPA	3.51449	1.01847	0.727423	0.00203234	0.028382	11.4561
ENSG00000165752	STK32C	3.74188	0.939784	-0.733652	0.00203799	0.0284389	11.4489
ENSG00000067836	ROGDI	4.99867	0.482921	0.398835	0.00204179	0.0284566	11.444
ENSG00000136051	WASHC4	5.51162	0.638458	-0.451643	0.00204385	0.0284566	11.4414
ENSG00000130702	LAMA5	4.85122	0.906758	-0.627545	0.00204398	0.0284566	11.4413
ENSG00000112312	GMNN	6.34138	0.450785	0.342866	0.00205226	0.0285326	11.4308
ENSG00000143727	ACP1	7.88295	0.237471	0.234247	0.0020526	0.0285326	11.4304
ENSG00000249115	HAUS5	3.87724	0.944425	0.654351	0.0020695	0.0287294	11.4092
ENSG00000149357	LAMTOR1	7.21254	0.331266	0.282119	0.00206994	0.0287294	11.4086
ENSG00000166922	SCG5	6.15934	3.1695	0.918375	0.00208601	0.0289141	11.3886
ENSG00000080345	RIF1	6.21594	0.582251	-0.400157	0.00208772	0.0289141	11.3865
ENSG00000177733	HNRNPA0	7.08068	0.430065	0.320887	0.00208824	0.0289141	11.3859
ENSG00000169692	AGPAT2	6.04987	1.29302	-0.635922	0.00208965	0.0289141	11.3841
ENSG00000212724	KRTAP2-3	3.5826	7.76566	2.31235	0.00209455	0.028958	11.3781
ENSG00000170340	B3GNT2	4.90972	0.60066	0.455203	0.00209603	0.028958	11.3762
ENSG00000142867	BCL10	6.10868	0.443696	-0.35217	0.00210038	0.0289765	11.3709
ENSG00000083844	ZNF264	3.93125	0.822836	-0.655727	0.00210058	0.0289765	11.3706
ENSG00000095906	NUBP2	6.72189	0.383144	0.308662	0.00210618	0.0290197	11.3638
ENSG00000232803	SLCO4A1-AS1	3.83273	2.13814	1.05342	0.00210941	0.0290197	11.3598
ENSG00000198954	KIF1BP	4.87577	0.442307	0.388118	0.00211005	0.0290197	11.359
ENSG00000170949	ZNF160	3.69048	0.885385	-0.720122	0.00211093	0.0290197	11.358
ENSG00000128342	LIF	3.61866	0.854323	0.730329	0.00211175	0.0290197	11.3569
ENSG00000266563	EIF1P5	4.05919	0.753282	-0.63887	0.00212234	0.0291431	11.344
ENSG00000197170	PSMD12	6.88257	0.435673	0.327443	0.00212622	0.0291741	11.3393
ENSG00000173163	COMMD1	6.25221	0.370246	0.312557	0.00213002	0.0291847	11.3347
ENSG00000186480	INSIG1	8.40562	1.06175	-0.500377	0.002131	0.0291847	11.3335
ENSG00000112655	PTK7	5.67613	0.909534	0.503914	0.00213184	0.0291847	11.3325
ENSG00000131495	NDUFA2	7.86777	0.280446	0.253377	0.00213465	0.0292011	11.3291
ENSG00000111859	NEDD9	5.00043	2.54854	-0.952734	0.00213724	0.0292088	11.326
ENSG00000163848	ZNF148	6.25928	0.391403	-0.325856	0.00213845	0.0292088	11.3245
ENSG00000133313	CNDP2	7.18735	0.498648	0.345304	0.00214166	0.0292305	11.3207
ENSG00000144834	TAGLN3	0.83343	1.66468	2.35856	0.00214625	0.029271	11.3151
ENSG00000087995	METTL2A	5.38985	0.354242	0.326541	0.0021622	0.0294663	11.296
ENSG00000235169	SMIM1	2.5275	0.820722	0.86534	0.0021694	0.0295421	11.2875
ENSG00000130811		7.71862	0.282539	0.255147	0.0021749	0.0295947	11.281
ENSG00000205133	TRIQK	3.59621	0.824653	-0.747986	0.00217959	0.0296252	11.2754
ENSG00000173404	INSM1	1.69493	2.44607	2.04764	0.00218173	0.0296252	11.2729
ENSG00000110031	LPXN	2.48085	3.27529	1.57976	0.00218206	0.0296252	11.2725
ENSG00000174718	RESF1	4.61012	0.3932	-0.386076	0.00218636	0.0296613	11.2674
ENSG00000109670	FBXW7	5.12223	0.630196	-0.460666	0.00218837	0.0296662	11.2651
ENSG00000112759	SLC29A1	4.74771	1.0496	0.606181	0.00219172	0.0296722	11.2611
ENSG00000085733	CTTN	8.25479	0.397693	0.299289	0.00219321	0.0296722	11.2594
ENSG00000176715	ACSF3	4.97648	0.855151	-0.555019	0.00219374	0.0296722	11.2587
ENSG00000144120	TMEM177	4.98566	0.658807	0.467084	0.00219847	0.0297139	11.2532
ENSG00000136897	MRPL50	6.1301	0.421249	0.332151	0.00220866	0.0298221	11.2413
ENSG00000104979	C19orf53	8.04837	0.301198	0.260868	0.00221205	0.0298221	11.2374
ENSG00000048405	ZNF800	4.96093	0.553174	-0.438433	0.00221246	0.0298221	11.2369
ENSG00000168754	FAM178B	0.439875	1.4953	3.15998	0.00221308	0.0298221	11.2362
ENSG00000173702	MUC13	4.72273	2.15533	-0.956045	0.00221683	0.0298455	11.2318
ENSG00000272434		0.896445	1.42839	2.35976	0.00221839	0.0298455	11.23
ENSG00000114861	FOXP1	6.64082	0.645638	-0.411924	0.00221977	0.0298455	11.2284
ENSG00000138756	BMP2K	4.36277	0.988382	-0.655131	0.00222372	0.0298763	11.2238
ENSG00000115419	GLS	4.67134	0.670886	-0.509226	0.00222737	0.0299031	11.2196
ENSG00000197451	HNRNPAB	7.1666	0.566396	0.363733	0.00223311	0.0299579	11.213
ENSG00000143384	MCL1	5.59624	0.66449	-0.447556	0.00223737	0.0299779	11.2081
ENSG00000272047	GTF2H5	6.8476	0.577958	0.372505	0.00223792	0.0299779	11.2075
ENSG00000262265		1.80582	1.73219	-2.25504	0.00224976	0.0301141	11.1939
ENSG00000148248	SURF4	7.28574	0.294326	0.263747	0.00225231	0.0301258	11.191
ENSG00000130822	PNCK	1.99716	1.41774	-1.78946	0.00227238	0.0303718	11.1682
ENSG00000101049	SGK2	3.40815	1.67112	-1.12103	0.00227984	0.0304491	11.1598
ENSG00000007038	PRSS21	2.60177	4.14112	-2.71994	0.00228754	0.0305194	11.1511
ENSG00000167258	CDK12	5.9992	0.412622	-0.338132	0.00228849	0.0305194	11.1501
ENSG00000279555		1.66856	1.50313	-1.765	0.00229196	0.0305238	11.1462
ENSG00000125844	RRBP1	8.78598	0.481316	-0.330852	0.00229295	0.0305238	11.1451
ENSG00000188549	CCDC9B	3.90076	1.2325	0.788026	0.00229389	0.0305238	11.144
ENSG00000112118	MCM3	7.13902	1.02389	0.486082	0.00229856	0.0305634	11.1388
ENSG00000176371	ZSCAN2	2.88424	0.847988	0.771152	0.00230486	0.0306246	11.1318
ENSG00000061656	SPAG4	3.89316	1.27159	-0.999174	0.00230792	0.0306427	11.1284
ENSG00000103089	FA2H	4.26485	1.27071	-0.781172	0.00231441	0.0307063	11.1212
ENSG00000072818	ACAP1	2.23464	1.58269	-1.69052	0.00231664	0.0307087	11.1187
ENSG00000213551	DNAJC9	5.48146	0.594791	0.410168	0.00231799	0.0307087	11.1172
ENSG00000174547	MRPL11	6.89269	0.26478	0.250775	0.00232544	0.0307847	11.109
ENSG00000075618	FSCN1	4.92986	2.9434	1.01876	0.00233141	0.0308413	11.1024
ENSG00000137764	MAP2K5	3.58069	0.920149	-0.713415	0.00233661	0.0308873	11.0967
ENSG00000156973	PDE6D	4.61078	0.602357	0.453034	0.00235429	0.0310944	11.0774
ENSG00000065361	ERBB3	6.27191	0.525971	-0.372927	0.00235572	0.0310944	11.0759
ENSG00000136813	ECPAS	6.09506	0.61155	-0.410721	0.00236063	0.0311365	11.0705
ENSG00000128656	CHN1	0.900196	1.47102	2.18272	0.00236516	0.0311736	11.0656
ENSG00000071073	MGAT4A	4.83868	0.951865	-0.56553	0.002369	0.0312013	11.0615
ENSG00000105173	CCNE1	2.48912	1.06736	1.0087	0.00237654	0.0312778	11.0534
ENSG00000221914	PPP2R2A	6.42681	0.431014	-0.333442	0.00237984	0.0312984	11.0498
ENSG00000138382	METTL5	7.07259	0.286538	0.259774	0.00238184	0.0313003	11.0477
ENSG00000107242	PIP5K1B	4.74721	0.728704	-0.53081	0.00238433	0.0313003	11.045
ENSG00000180198	RCC1	5.6557	0.45721	0.356403	0.00238518	0.0313003	11.0441
ENSG00000173812	EIF1	10.3886	0.422728	-0.302591	0.00239089	0.0313524	11.038
ENSG00000073464	CLCN4	3.56192	1.52895	0.920349	0.00239648	0.0314029	11.032
ENSG00000182108	DEXI	4.15564	0.560738	0.479123	0.00240622	0.0315077	11.0216
ENSG00000184254	ALDH1A3	7.87283	3.8962	0.944811	0.00241038	0.0315393	11.0172
ENSG00000068001	HYAL2	5.58006	0.768686	0.466088	0.00241275	0.0315475	11.0147
ENSG00000170734	POLH	3.3553	0.872845	-0.743987	0.00242278	0.0316537	11.0041
ENSG00000115539	PDCL3	5.57961	0.469841	0.362343	0.00242438	0.0316537	11.0024
ENSG00000026508	CD44	7.87818	1.03554	-0.494304	0.00243337	0.0317366	10.993
ENSG00000214021	TTLL3	2.43754	0.817584	-0.978021	0.00243425	0.0317366	10.992
ENSG00000157778	PSMG3	6.13525	0.468319	0.348258	0.00244183	0.0317943	10.9841
ENSG00000114023	FAM162A	8.35891	0.460588	-0.323673	0.0024422	0.0317943	10.9837
ENSG00000137880	GCHFR	7.04161	0.945609	0.468164	0.00245354	0.031919	10.9719
ENSG00000162521	RBBP4	7.4534	0.418942	0.307747	0.00245553	0.0319219	10.9698
ENSG00000114480	GBE1	5.4179	0.764542	-0.516228	0.00245971	0.0319449	10.9655
ENSG00000075336	TIMM21	5.43709	0.374395	0.329174	0.00246084	0.0319449	10.9643
ENSG00000102189	EEA1	6.10553	0.524351	-0.380034	0.00247118	0.0320561	10.9536
ENSG00000167112	TRUB2	6.10404	0.333954	0.294387	0.00247543	0.0320569	10.9492
ENSG00000197694	SPTAN1	5.41007	0.646518	-0.448686	0.00247706	0.0320569	10.9475
ENSG00000136237	RAPGEF5	3.15683	0.767329	-0.750745	0.00247732	0.0320569	10.9473
ENSG00000120860	WASHC3	6.35411	0.749951	0.433848	0.00247834	0.0320569	10.9462
ENSG00000185834	RPL12P4	5.59529	0.456499	-0.366355	0.00248395	0.0321065	10.9405
ENSG00000148688	RPP30	5.59336	0.642388	0.422517	0.00248986	0.0321445	10.9344
ENSG00000013810	TACC3	6.19642	0.515735	0.361228	0.00249045	0.0321445	10.9338
ENSG00000023516	AKAP11	4.47228	0.640878	-0.50227	0.00249907	0.0322326	10.925
ENSG00000168374	ARF4	7.81538	0.479938	0.327975	0.00250178	0.0322445	10.9222
ENSG00000070961	ATP2B1	6.56002	0.462562	-0.340238	0.00250914	0.0323163	10.9148
ENSG00000136141	LRCH1	4.00562	0.898434	-0.672645	0.00251836	0.0323946	10.9054
ENSG00000137648	TMPRSS4	6.49493	0.907914	-0.492122	0.0025188	0.0323946	10.905
ENSG00000100911	PSME2	7.04818	0.605191	0.376066	0.00252317	0.0324113	10.9005
ENSG00000134986	NREP	2.48682	1.01255	-1.08925	0.00252521	0.0324113	10.8985
ENSG00000141934	PLPP2	7.79121	0.407504	0.300785	0.00252549	0.0324113	10.8982
ENSG00000171307	ZDHHC16	5.06826	0.552942	0.409716	0.00252968	0.032442	10.894
ENSG00000167772	ANGPTL4	4.39914	4.50891	-1.86282	0.00253312	0.0324631	10.8905
ENSG00000166669	ATF7IP2	4.52963	1.002	0.629102	0.00253622	0.0324799	10.8874
ENSG00000187079	TEAD1	5.21338	0.533611	-0.409857	0.00254888	0.0326188	10.8747
ENSG00000217555	CKLF	5.81877	0.495937	0.364467	0.00255439	0.0326661	10.8693
ENSG00000068137	PLEKHH3	3.39796	0.765981	-0.708523	0.00256996	0.0328405	10.8538
ENSG00000134827	TCN1	4.6102	4.505	1.49724	0.00257494	0.0328405	10.8489
ENSG00000136908	DPM2	6.61047	0.319881	0.277495	0.00257581	0.0328405	10.848
ENSG00000233101	HOXB-AS3	3.79038	9.8294	2.18851	0.00257628	0.0328405	10.8476
ENSG00000258616	LINC02303	0.071053	1.41597	-4.96396	0.00257712	0.0328405	11.3721
ENSG00000126883	NUP214	4.30248	0.816548	-0.576501	0.00259418	0.0330346	10.83
ENSG00000196968	FUT11	4.73509	1.04905	-0.654334	0.00259638	0.0330393	10.8278
ENSG00000124406	ATP8A1	3.50759	1.19346	-0.903611	0.00260972	0.0331857	10.8148
ENSG00000113575	PPP2CA	6.45516	0.305057	0.271713	0.00262062	0.033289	10.8042
ENSG00000113845	TIMMDC1	6.38443	0.571413	0.375901	0.00262153	0.033289	10.8033
ENSG00000090097	PCBP4	3.18267	0.773184	0.671368	0.00263112	0.0333873	10.794
ENSG00000242485	MRPL20	7.51751	0.287699	0.253458	0.00263314	0.0333894	10.7921
ENSG00000136807	CDK9	4.32682	0.8504	0.567589	0.00263635	0.0334016	10.789
ENSG00000014914	MTMR11	2.24147	1.77885	-1.60325	0.00263779	0.0334016	10.7876
ENSG00000198805	PNP	5.5662	0.520053	0.377304	0.00264112	0.0334203	10.7844
ENSG00000131969	ABHD12B	2.01923	3.52908	3.408	0.00264412	0.0334348	10.7815
ENSG00000178209	PLEC	5.6273	1.28441	-0.634637	0.00264858	0.0334627	10.7773
ENSG00000168701	TMEM208	6.1834	0.327106	0.289495	0.00265003	0.0334627	10.7759
ENSG00000183155	RABIF	5.25885	0.468931	0.375677	0.00265852	0.0335463	10.7678
ENSG00000087302	RTRAF	7.88399	0.304945	0.256936	0.00266262	0.0335747	10.7639
ENSG00000137145	DENND4C	5.06517	0.945645	-0.555462	0.0026685	0.0336253	10.7583
ENSG00000163832	ELP6	5.48526	0.49519	0.374021	0.00267077	0.0336305	10.7561
ENSG00000205808	PLPP6	3.35436	0.918514	0.711619	0.00267416	0.0336497	10.7529
ENSG00000125827	TMX4	5.12187	1.08656	0.577273	0.0026908	0.0338201	10.7372
ENSG00000172936	MYD88	4.15218	0.775367	0.5601	0.00269144	0.0338201	10.7366
ENSG00000181817	LSM10	5.67817	0.412129	0.335763	0.00269379	0.033826	10.7344
ENSG00000072849	DERL2	6.37203	0.495116	0.350232	0.00271171	0.0340159	10.7176
ENSG00000153560	UBP1	4.44299	0.660014	0.485199	0.00271268	0.0340159	10.7167
ENSG00000163817	SLC6A20	4.12763	2.25377	-1.42829	0.00271583	0.0340318	10.7137
ENSG00000184831	APOO	5.35657	0.506263	0.378383	0.00272393	0.0341096	10.7062
ENSG00000233041	PHGR1	3.78079	3.78505	-1.48075	0.00272882	0.03411	10.7016
ENSG00000171161	ZNF672	4.71624	0.506478	0.40739	0.00272949	0.03411	10.701
ENSG00000166902	MRPL16	7.30143	0.388738	0.294879	0.00273095	0.03411	10.6997
ENSG00000261428	NA	0.208377	1.18803	-4.51913	0.00273255	0.03411	10.9212
ENSG00000113552	GNPDA1	5.83618	0.534099	0.374983	0.00273341	0.03411	10.6974
ENSG00000250461		2.57076	1.06875	-1.13416	0.00273617	0.0341209	10.6948
ENSG00000117472	TSPAN1	8.02457	1.42293	-0.583441	0.00274087	0.0341558	10.6905
ENSG00000050438	SLC4A8	2.60055	1.09934	0.937718	0.00274326	0.0341621	10.6883
ENSG00000176974	SHMT1	6.09245	0.793109	0.443484	0.00275168	0.0342434	10.6805
ENSG00000215012	RTL10	5.81743	0.456659	0.342096	0.00277711	0.0345359	10.6573
ENSG00000279077		0.878133	1.14244	-2.68691	0.00277904	0.0345362	10.6555
ENSG00000196655	TRAPPC4	6.17104	0.906184	0.477899	0.00278216	0.0345512	10.6527
ENSG00000181722	ZBTB20	5.01733	1.41894	-0.687019	0.00278686	0.0345858	10.6484
ENSG00000249242	TMEM150C	4.33196	1.37617	0.722249	0.00279093	0.0346079	10.6447
ENSG00000116191	RALGPS2	4.32116	0.728953	-0.548135	0.00279247	0.0346079	10.6433
ENSG00000101220	C20orf27	5.563	0.659078	0.424235	0.00280183	0.0347	10.6349
ENSG00000070785	EIF2B3	5.53838	0.539198	0.385903	0.0028179	0.0348537	10.6204
ENSG00000123374	CDK2	5.12843	1.07454	0.558135	0.0028181	0.0348537	10.6203
ENSG00000177879	AP3S1	5.86841	0.429235	-0.337675	0.00282025	0.0348564	10.6183
ENSG00000184182	UBE2F	5.42329	0.529132	0.390718	0.00282409	0.03488	10.6149
ENSG00000171130	ATP6V0E2	5.32699	1.60248	0.701941	0.00284247	0.035083	10.5985
ENSG00000101773	RBBP8	6.02127	0.476789	0.343776	0.00284669	0.0350946	10.5948
ENSG00000225067	RPL23AP2	4.38717	0.51508	-0.443396	0.00284744	0.0350946	10.5941
ENSG00000109046	WSB1	6.81258	1.28424	-0.56845	0.00284923	0.0350946	10.5925
ENSG00000152223	EPG5	3.86754	0.67245	-0.578603	0.00285154	0.035099	10.5905
ENSG00000117450	PRDX1	8.93851	0.434072	0.300217	0.00285521	0.0351202	10.5873
ENSG00000187231	SESTD1	3.34808	1.02875	-0.770302	0.00285998	0.035155	10.583
ENSG00000132744	ACY3	2.23984	1.18243	-1.28165	0.0028623	0.0351596	10.581
ENSG00000229666	MAST4-AS1	2.29479	1.52852	1.26429	0.00287505	0.0352921	10.5698
ENSG00000156381	ANKRD9	3.95383	0.524999	-0.498031	0.00288758	0.0353768	10.5588
ENSG00000141526	SLC16A3	5.80378	1.11843	-0.644173	0.0028881	0.0353768	10.5584
ENSG00000138777	PPA2	7.82703	0.455177	0.31223	0.00288924	0.0353768	10.5574
ENSG00000279416		0.170272	1.22674	-4.43881	0.00288978	0.0353768	11.0567
ENSG00000279670		2.08748	1.41721	-1.59464	0.0028963	0.0354072	10.5512
ENSG00000035862	TIMP2	4.4709	1.11808	0.772094	0.00289794	0.0354072	10.5498
ENSG00000101384	JAG1	4.75621	1.10803	-0.650848	0.00289815	0.0354072	10.5496
ENSG00000197442	MAP3K5	3.22652	1.10378	-0.829699	0.00290904	0.0355163	10.5402
ENSG00000279652		1.01953	1.43027	-2.68739	0.00293056	0.0357488	10.5216
ENSG00000178301	AQP11	2.0459	0.871388	-1.16238	0.00293204	0.0357488	10.5204
ENSG00000140470	ADAMTS17	0.342365	1.05749	3.17659	0.00293488	0.0357592	10.5179
ENSG00000070501	POLB	4.52745	0.617628	0.462523	0.00294164	0.0358174	10.5121
ENSG00000115241	PPM1G	8.01919	0.27484	0.240498	0.00294537	0.03583	10.5089
ENSG00000214176	PLEKHM1P1	3.50702	1.58579	-1.00485	0.00294664	0.03583	10.5079
ENSG00000204599	TRIM39	2.39348	1.12128	-1.17643	0.00294999	0.0358466	10.505
ENSG00000156471	PTDSS1	5.86983	0.485211	0.349863	0.00297045	0.0360463	10.4876
ENSG00000250031		1.33247	1.08912	-1.44781	0.00297099	0.0360463	10.4872
ENSG00000185347	TEDC1	3.24091	0.8175	0.682793	0.00297242	0.0360463	10.486
ENSG00000116984	MTR	5.03536	0.693868	-0.478135	0.00297945	0.0360925	10.48
ENSG00000127540	UQCR11	8.8617	0.299555	0.247292	0.00298123	0.0360925	10.4785
ENSG00000188846	RPL14	9.60229	0.325875	-0.259457	0.00298222	0.0360925	10.4777
ENSG00000023697	DERA	4.90173	0.463474	0.382611	0.00299242	0.0361916	10.4691
ENSG00000253683		6.14471	0.455543	0.330656	0.00300124	0.036274	10.4617
ENSG00000174791	RIN1	3.88147	0.81617	-0.630881	0.00301011	0.0363569	10.4543
ENSG00000118705	RPN2	8.52705	0.22795	0.217691	0.00301689	0.0364145	10.4486
ENSG00000152818	UTRN	4.95792	0.989692	-0.587274	0.00302991	0.0365472	10.4378
ENSG00000204385	SLC44A4	6.43525	0.658612	-0.407472	0.00304545	0.0367049	10.425
ENSG00000179674	ARL14	3.1011	0.972932	-1.00226	0.00304706	0.0367049	10.4237
ENSG00000139405	RITA1	4.50201	0.753572	0.52306	0.00305767	0.0368037	10.415
ENSG00000099341	PSMD8	8.19815	0.214539	0.211907	0.00306022	0.0368037	10.4129
ENSG00000176454	LPCAT4	4.25005	1.00084	-0.699965	0.00306137	0.0368037	10.4119
ENSG00000099246	RAB18	5.92106	0.367753	0.308405	0.0030664	0.0368396	10.4078
ENSG00000239528	RPS14P8	5.95684	0.491656	-0.355743	0.0030719	0.0368812	10.4033
ENSG00000120899	PTK2B	2.31976	0.866989	-1.01311	0.00308484	0.0370119	10.3928
ENSG00000167461	RAB8A	7.21986	0.381425	0.288403	0.00309711	0.0371345	10.3828
ENSG00000169604	ANTXR1	2.35169	2.81397	2.15328	0.00310896	0.0372348	10.3732
ENSG00000163625	WDFY3	3.20654	1.03411	-0.823426	0.0031096	0.0372348	10.3727
ENSG00000051523	CYBA	7.69434	0.666742	0.377721	0.0031186	0.0372937	10.3655
ENSG00000278991		2.26333	1.45013	-1.32124	0.00312058	0.0372937	10.3639
ENSG00000144231	POLR2D	5.60757	0.856475	0.480546	0.00312072	0.0372937	10.3638
ENSG00000188042	ARL4C	4.84581	2.40714	0.868815	0.00312983	0.0373414	10.3565
ENSG00000106299	WASL	6.08471	0.413997	-0.326784	0.00313018	0.0373414	10.3562
ENSG00000013275	PSMC4	7.06786	0.362467	0.283495	0.00313091	0.0373414	10.3556
ENSG00000164733	CTSB	7.92757	0.601009	0.355869	0.00313841	0.0374025	10.3496
ENSG00000156709	AIFM1	5.894	0.570508	0.382574	0.00314018	0.0374025	10.3482
ENSG00000064666	CNN2	7.22576	0.507735	0.334133	0.00314391	0.0374222	10.3453
ENSG00000110841	PPFIBP1	5.51054	0.687697	-0.465404	0.00314924	0.0374611	10.341
ENSG00000110958	PTGES3	8.34886	0.26576	0.234379	0.00315804	0.0375409	10.334
ENSG00000140836	ZFHX3	4.99535	0.653235	-0.45099	0.00316254	0.0375697	10.3305
ENSG00000166347	CYB5A	8.55622	0.517921	0.324869	0.00316646	0.0375916	10.3274
ENSG00000079246	XRCC5	8.52944	0.332843	0.259512	0.00317095	0.0376202	10.3238
ENSG00000257764		11.24	10.724	1.43289	0.00320301	0.0379756	10.2987
ENSG00000085276	MECOM	6.51009	0.562879	-0.367736	0.00322467	0.0382072	10.2818
ENSG00000166228	PCBD1	8.01357	0.442229	0.302357	0.00322946	0.0382389	10.2781
ENSG00000126458	RRAS	5.06934	1.23635	-0.645981	0.0032329	0.0382546	10.2755
ENSG00000254635	WAC-AS1	4.84167	1.27476	0.6143	0.00323842	0.0382948	10.2712
ENSG00000152240	HAUS1	5.9018	0.488613	0.347219	0.00324703	0.0383714	10.2646
ENSG00000104969	SGTA	6.18553	0.403554	0.310904	0.00324933	0.0383735	10.2628
ENSG00000226970		1.83628	0.791383	1.0116	0.0032527	0.0383882	10.2602
ENSG00000186854	TRABD2A	5.49156	1.62064	-0.679282	0.00325662	0.0384094	10.2572
ENSG00000099875	MKNK2	7.29017	1.03793	-0.491161	0.00326487	0.0384815	10.2509
ENSG00000241095	CYP51A1P1	2.79039	1.03984	-1.01485	0.0032716	0.0385357	10.2458
ENSG00000159023	EPB41	5.15417	0.599566	-0.420065	0.00328219	0.0386029	10.2377
ENSG00000235244	DANT2	1.42907	1.20585	-1.79979	0.00328362	0.0386029	10.2366
ENSG00000146540	C7orf50	7.26097	0.575645	0.350574	0.00328424	0.0386029	10.2361
ENSG00000065600	TMEM206	3.71399	0.738989	0.595605	0.00328621	0.0386029	10.2347
ENSG00000139131	YARS2	4.89043	0.542099	0.41097	0.00328799	0.0386029	10.2333
ENSG00000226928	RPS14P4	1.18537	1.36789	-2.82168	0.00329023	0.0386041	10.2316
ENSG00000120008	WDR11	4.76867	0.61116	-0.460662	0.00329349	0.0386173	10.2291
ENSG00000100154	TTC28	2.18426	1.2451	-1.22568	0.00329637	0.038626	10.2269
ENSG00000237649	KIFC1	4.91156	0.517082	0.392168	0.0033006	0.0386504	10.2238
ENSG00000144580	CNOT9	6.52429	0.883766	0.447428	0.00330702	0.0387005	10.2189
ENSG00000049541	RFC2	6.26187	0.671012	0.395569	0.00330986	0.0387086	10.2168
ENSG00000206560	ANKRD28	3.91596	0.605326	-0.519321	0.00331255	0.0387151	10.2147
ENSG00000245648		5.08821	4.51616	1.1799	0.00331862	0.0387609	10.2102
ENSG00000159346	ADIPOR1	6.52586	0.439612	0.317865	0.00332512	0.0388116	10.2053
ENSG00000176700	SCAND2P	3.35122	1.42113	-0.966258	0.00333904	0.0389186	10.1949
ENSG00000139618	BRCA2	5.29026	0.7659	-0.471971	0.00334113	0.0389186	10.1933
ENSG00000067082	KLF6	6.87628	1.65487	-0.630169	0.00334171	0.0389186	10.1929
ENSG00000102882	MAPK3	3.79024	1.26645	-0.791935	0.0033429	0.0389186	10.192
ENSG00000164898	FMC1	4.70288	0.643039	0.457932	0.00334996	0.0389757	10.1868
ENSG00000151729	SLC25A4	6.37961	0.685603	0.402613	0.00336059	0.0390741	10.1789
ENSG00000160410	SHKBP1	5.80739	0.458859	0.340338	0.00336412	0.03909	10.1763
ENSG00000174442	ZWILCH	5.40672	0.401572	0.329171	0.00337608	0.0392037	10.1674
ENSG00000197045	GMFB	5.18006	0.413005	0.342403	0.00337947	0.039218	10.1649
ENSG00000010438	PRSS3	5.73938	4.20527	-1.20005	0.00338225	0.039225	10.1629
ENSG00000196976	LAGE3	5.46648	0.479396	0.350895	0.00338461	0.0392271	10.1612
ENSG00000254858	MPV17L2	4.83248	0.576166	0.430671	0.00339748	0.0393228	10.1517
ENSG00000008283	CYB561	6.11901	0.558187	0.37296	0.00339857	0.0393228	10.1509
ENSG00000224004	ATP5F1CP1	4.88864	0.573996	0.410562	0.0033994	0.0393228	10.1503
ENSG00000177425	PAWR	5.66548	0.690984	-0.429775	0.00341692	0.0395002	10.1375
ENSG00000120690	ELF1	6.13448	0.510257	-0.35563	0.0034284	0.0396076	10.1292
ENSG00000058799	YIPF1	5.30778	0.59259	0.415367	0.00345495	0.0398888	10.11
ENSG00000156469	MTERF3	4.04655	0.743952	0.530646	0.00346485	0.0399774	10.1029
ENSG00000099284	H2AFY2	4.96885	0.872145	0.49519	0.00347489	0.0400516	10.0957
ENSG00000169217	CD2BP2	5.88076	0.389932	0.310675	0.00347571	0.0400516	10.0951
ENSG00000179091	CYC1	8.51287	0.293488	0.241495	0.00349111	0.0402034	10.0842
ENSG00000066279	ASPM	5.77184	0.588896	-0.388042	0.00349553	0.0402287	10.081
ENSG00000170860	LSM3	8.17944	0.29849	0.244695	0.00350042	0.0402593	10.0775
ENSG00000232177	MTND4P24	0.781781	1.33026	1.99267	0.0035095	0.0403381	10.0711
ENSG00000177051	FBXO46	3.4146	0.898438	-0.724665	0.00351792	0.0404091	10.0652
ENSG00000218261		2.53842	0.884108	0.792914	0.00352495	0.040464	10.0602
ENSG00000083168	KAT6A	5.08055	0.641613	-0.440126	0.00353226	0.0405119	10.0551
ENSG00000125755	SYMPK	3.61188	0.623572	-0.563844	0.0035336	0.0405119	10.0541
ENSG00000148335	NTMT1	6.20638	0.585544	0.376635	0.00355142	0.0406903	10.0417
ENSG00000257298		2.36662	1.50059	-1.55877	0.00356253	0.0407917	10.0339
ENSG00000255302	EID1	8.01061	0.343857	0.263825	0.00357196	0.0408073	10.0274
ENSG00000123095	BHLHE41	4.3645	2.37204	-1.28893	0.00357201	0.0408073	10.0273
ENSG00000182095	TNRC18	4.23842	0.56422	-0.478162	0.00357248	0.0408073	10.027
ENSG00000245556	SCAMP1-AS1	3.68814	0.810274	0.602908	0.00357293	0.0408073	10.0267
ENSG00000275342	PRAG1	4.91519	0.959196	-0.560557	0.00357901	0.040851	10.0225
ENSG00000131503	ANKHD1	2.30407	1.15203	-1.15235	0.0035846	0.0408741	10.0186
ENSG00000162664	ZNF326	6.81147	0.321393	0.26393	0.00358557	0.0408741	10.018
ENSG00000178951	ZBTB7A	6.51337	0.421556	-0.314732	0.00358866	0.0408836	10.0158
ENSG00000159720	ATP6V0D1	5.38934	0.752465	0.45467	0.00359348	0.0408979	10.0125
ENSG00000105355	PLIN3	5.99929	0.440672	0.326214	0.00359445	0.0408979	10.0118
ENSG00000141316	SPACA3	0.611753	2.175	3.38055	0.00360198	0.0409578	10.0066
ENSG00000234678	ELF3-AS1	4.67355	0.773957	-0.558803	0.00360839	0.0410048	10.0022
ENSG00000165626	BEND7	3.24229	0.877512	-0.72668	0.00361763	0.041084	9.99591
ENSG00000249072		2.85214	1.73335	-1.22345	0.00362043	0.0410899	9.994
ENSG00000170190	SLC16A5	4.71387	1.32289	-0.812646	0.00362626	0.0411303	9.99001
ENSG00000198788	MUC2	2.64071	3.22531	-1.79541	0.00363527	0.0411835	9.98387
ENSG00000003249	DBNDD1	3.59174	1.25118	0.779186	0.003637	0.0411835	9.98269
ENSG00000131507	NDFIP1	6.34003	0.466771	0.338465	0.00363779	0.0411835	9.98215
ENSG00000175130	MARCKSL1	7.29889	0.56885	0.342611	0.00364251	0.0411937	9.97895
ENSG00000006042	TMEM98	5.92092	1.61099	0.628398	0.00364326	0.0411937	9.97844
ENSG00000141642	ELAC1	4.31328	0.727659	0.496455	0.00364948	0.0412382	9.97422
ENSG00000152518	ZFP36L2	7.06958	0.877483	-0.442142	0.0036583	0.0412935	9.96825
ENSG00000123240	OPTN	6.25599	0.625893	-0.391648	0.00365895	0.0412935	9.96781
ENSG00000137821	LRRC49	3.24344	1.13268	0.764731	0.00366601	0.0413474	9.96304
ENSG00000135972	MRPS9	6.2051	0.41437	0.310061	0.00367808	0.0414576	9.95492
ENSG00000112249	ASCC3	5.97011	0.739226	-0.433542	0.00368269	0.0414811	9.95182
ENSG00000100079	LGALS2	3.25287	4.03173	-1.69629	0.00368509	0.0414811	9.95021
ENSG00000146416	AIG1	6.58873	0.448839	0.320132	0.00368706	0.0414811	9.94889
ENSG00000244485	RPL18P13	6.31582	0.351839	-0.287343	0.00370263	0.0416304	9.93848
ENSG00000142634	EFHD2	6.29505	0.546313	-0.365345	0.00370567	0.0416386	9.93645
ENSG00000106605	BLVRA	5.41195	1.31015	0.609563	0.00371115	0.0416697	9.9328
ENSG00000152582	SPEF2	4.64136	0.953201	0.548651	0.00371423	0.0416697	9.93075
ENSG00000131148	EMC8	5.57262	0.433811	0.328697	0.00371544	0.0416697	9.92994
ENSG00000283930		2.62215	1.63331	-1.31375	0.00371767	0.0416697	9.92846
ENSG00000185561	TLCD2	3.60719	1.57101	-1.09081	0.00373316	0.0418174	9.91819
ENSG00000166801	FAM111A	6.3379	0.611978	0.370632	0.00373909	0.0418578	9.91428
ENSG00000270055		0.277757	0.98966	-3.96131	0.00375036	0.0419581	10.1006
ENSG00000161203	AP2M1	7.69085	0.322714	0.256709	0.00376843	0.0421341	9.89498
ENSG00000138646	HERC5	1.5957	1.37848	1.5994	0.00377523	0.042184	9.89054
ENSG00000198618	PPIAP22	6.28101	0.429825	0.312752	0.00379255	0.0423513	9.87925
ENSG00000100242	SUN2	4.86639	0.695504	-0.468823	0.00379708	0.0423757	9.8763
ENSG00000011485	PPP5C	4.98478	0.434621	0.35712	0.0038123	0.0425193	9.86644
ENSG00000168002	POLR2G	7.04106	0.345784	0.26988	0.00382434	0.0426272	9.85867
ENSG00000130826	DKC1	7.19824	0.357075	0.272077	0.00383364	0.0427045	9.85269
ENSG00000170448	NFXL1	4.5652	0.612223	-0.458656	0.00384395	0.042793	9.84607
ENSG00000116350	SRSF4	7.50589	0.309237	-0.254472	0.0038591	0.0429351	9.83638
ENSG00000139343	SNRPF	8.05348	0.381261	0.273726	0.00386258	0.0429474	9.83416
ENSG00000144747	TMF1	6.36003	0.521849	-0.34955	0.00386891	0.0429653	9.83013
ENSG00000138029	HADHB	6.11334	0.402788	0.306669	0.00386962	0.0429653	9.82968
ENSG00000230532		0.511408	1.19593	2.45801	0.00387133	0.0429653	9.82859
ENSG00000175606	TMEM70	4.98796	0.644027	0.432307	0.00387697	0.0430016	9.825
ENSG00000160688	FLAD1	5.52536	0.573199	0.382001	0.00388072	0.0430167	9.82263
ENSG00000138685	FGF2	1.63843	1.56604	1.74803	0.00390199	0.0432002	9.80917
ENSG00000137575	SDCBP	7.4087	0.305777	0.252618	0.00390206	0.0432002	9.80913
ENSG00000137106	GRHPR	6.92402	0.326544	0.262383	0.0039114	0.043277	9.80325
ENSG00000214193	SH3D21	1.10737	1.37861	-2.36908	0.00392552	0.0433936	9.79438
ENSG00000129187	DCTD	6.00581	0.281723	0.258899	0.00392674	0.0433936	9.79362
ENSG00000198752	CDC42BPB	5.24062	0.913728	-0.518946	0.00393331	0.0434397	9.78951
ENSG00000158290	CUL4B	4.19781	0.603433	-0.479461	0.00394609	0.0435541	9.78154
ENSG00000273860		0.256874	1.471	-4.51132	0.00396373	0.0437221	9.95953
ENSG00000266538		1.18575	1.05426	-2.26175	0.00397199	0.0437865	9.76546
ENSG00000240489	SETP14	6.3319	0.368739	0.286032	0.00397725	0.043791	9.76221
ENSG00000116641	DOCK7	5.44366	0.682115	-0.426072	0.00397729	0.043791	9.76218
ENSG00000227063	RPL41P1	3.36326	0.991629	-0.743433	0.00398199	0.043791	9.75928
ENSG00000162694	EXTL2	4.26362	0.834435	0.530639	0.0039821	0.043791	9.75921
ENSG00000204540	PSORS1C1	3.9599	1.49706	-0.848167	0.00399068	0.0438586	9.75393
ENSG00000048052	HDAC9	1.9975	1.38359	2.11975	0.00399849	0.0439101	9.74913
ENSG00000111445	RFC5	5.50869	0.515217	0.363706	0.00400023	0.0439101	9.74806
ENSG00000198331	HYLS1	3.96571	0.684926	0.516874	0.00400959	0.0439861	9.74232
ENSG00000103056	SMPD3	3.07024	2.19477	-1.29425	0.00401897	0.0440623	9.73658
ENSG00000067182	TNFRSF1A	4.99893	0.640643	-0.448562	0.00402683	0.0441216	9.73179
ENSG00000123444	KBTBD4	4.02935	0.536175	0.451832	0.00403166	0.0441478	9.72885
ENSG00000111237	VPS29	7.81915	0.257696	0.22599	0.00404314	0.0442467	9.72187
ENSG00000134248	LAMTOR5	8.29672	0.294361	0.238704	0.00405252	0.0443047	9.71619
ENSG00000171055	FEZ2	4.72068	0.706718	-0.493402	0.00405417	0.0443047	9.71518
ENSG00000110422	HIPK3	4.0338	0.804773	-0.579568	0.00405581	0.0443047	9.71419
ENSG00000104133	SPG11	5.10976	0.563425	-0.402676	0.00406954	0.0444278	9.70591
ENSG00000079819	EPB41L2	7.11277	0.782369	-0.410129	0.00409005	0.0446076	9.69358
ENSG00000198157	HMGN5	6.83124	0.875765	0.427633	0.00409095	0.0446076	9.69304
ENSG00000279474		0.0958261	0.906488	-4.04856	0.00410263	0.044708	9.87204
ENSG00000138101	DTNB	3.79415	0.846622	0.572521	0.00412652	0.0449227	9.67183
ENSG00000205981	DNAJC19	5.86569	0.554083	0.360056	0.0041273	0.0449227	9.67136
ENSG00000131558	EXOC4	5.34944	0.67249	-0.430937	0.00413753	0.0449789	9.6653
ENSG00000160049	DFFA	7.05802	0.382623	0.281137	0.00413969	0.0449789	9.66403
ENSG00000272763		5.70093	0.634059	-0.396282	0.00413994	0.0449789	9.66387
ENSG00000150893	FREM2	0.747975	1.2253	-4.55682	0.00414493	0.0449848	9.84603
ENSG00000070526	ST6GALNAC1	5.10133	1.74429	-0.718475	0.00414546	0.0449848	9.66061
ENSG00000110321	EIF4G2	8.52489	0.230076	0.210309	0.00417131	0.045218	9.64539
ENSG00000257740		0.564504	1.14113	2.22146	0.00417297	0.045218	9.64442
ENSG00000166046	TCP11L2	1.96638	0.968672	-1.53956	0.00417447	0.045218	9.64354
ENSG00000106803	SEC61B	8.71982	0.285865	0.232781	0.00418208	0.0452343	9.63908
ENSG00000075239	ACAT1	6.37494	0.526644	0.340683	0.00418252	0.0452343	9.63883
ENSG00000157181	ODR4	5.02114	0.601764	-0.424321	0.00418349	0.0452343	9.63826
ENSG00000138246	DNAJC13	3.9098	0.621284	-0.525724	0.0042046	0.0454144	9.62595
ENSG00000121741	ZMYM2	5.67369	0.491414	-0.354603	0.00420518	0.0454144	9.62561
ENSG00000142892	PIGK	4.45872	1.096	0.607013	0.00421813	0.0455271	9.61809
ENSG00000106077	ABHD11	6.50099	0.723013	0.392888	0.00423437	0.045675	9.6087
ENSG00000280035		0.643256	1.23677	-2.68921	0.00423785	0.0456853	9.60669
ENSG00000239686		0.702885	1.21625	-2.83162	0.00424147	0.0456971	9.6046
ENSG00000095564	BTAF1	5.07888	0.875575	-0.506102	0.00424972	0.0457586	9.59986
ENSG00000227682	ATP5F1AP2	3.79943	0.754406	0.558026	0.00425559	0.0457761	9.59648
ENSG00000076356	PLXNA2	3.22219	1.46692	-0.92755	0.00425641	0.0457761	9.59601
ENSG00000134317	GRHL1	3.19999	0.771411	0.632111	0.00426419	0.0457963	9.59155
ENSG00000032742	IFT88	5.2582	0.454104	-0.351403	0.00426537	0.0457963	9.59087
ENSG00000113494	PRLR	1.50597	1.18372	-1.34749	0.0042659	0.0457963	9.59057
ENSG00000117410	ATP6V0B	7.81753	0.346547	0.260786	0.00427343	0.0458499	9.58626
ENSG00000101003	GINS1	4.51382	0.90056	0.522636	0.00428185	0.0459129	9.58146
ENSG00000231074	HCG18	4.82181	0.979964	-0.556723	0.00429038	0.0459771	9.57659
ENSG00000261136		0.388661	1.10018	2.49874	0.00431115	0.0461584	9.5648
ENSG00000178623	GPR35	4.99375	0.978493	-0.550836	0.00431241	0.0461584	9.56409
ENSG00000228649	SNHG26	0.462566	0.997579	2.42277	0.00435133	0.0465463	9.54217
ENSG00000180488	MIGA1	4.71614	0.602665	-0.446152	0.00435381	0.0465463	9.54078
ENSG00000115129	TP53I3	5.26344	0.718672	0.43375	0.00435919	0.0465763	9.53776
ENSG00000114021	NIT2	6.01265	0.373462	0.290573	0.00437844	0.0467542	9.52703
ENSG00000111678	C12orf57	6.93762	0.362869	0.272515	0.00439016	0.0468518	9.52051
ENSG00000176102	CSTF3	5.32671	0.460258	0.344448	0.00440313	0.0469624	9.51332
ENSG00000125970	RALY	7.05929	0.439779	0.296926	0.00441118	0.0470205	9.50887
ENSG00000247134		2.15701	1.79295	2.25342	0.00441943	0.0470623	9.50432
ENSG00000179909	ZNF154	0.111133	1.08982	-4.15857	0.00442032	0.0470623	9.68347
ENSG00000089693	MLF2	7.55315	0.308969	0.246391	0.00442609	0.0470696	9.50065
ENSG00000135686	KLHL36	4.53408	0.552725	-0.421399	0.00442622	0.0470696	9.50058
ENSG00000151012	SLC7A11	4.46836	2.35724	-1.05368	0.00445118	0.0473072	9.48688
ENSG00000174938	SEZ6L2	5.62215	0.646227	-0.406072	0.00445685	0.0473396	9.48378
ENSG00000132640	BTBD3	5.07855	0.551594	0.382573	0.00446816	0.0474318	9.47762
ENSG00000135521	LTV1	5.34809	0.469965	0.347939	0.00450399	0.0477841	9.45818
ENSG00000274993		0.699127	1.54743	-2.89332	0.00452389	0.0479522	9.44746
ENSG00000077097	TOP2B	5.71942	0.397049	-0.311814	0.00452514	0.0479522	9.44679
ENSG00000142657	PGD	7.62442	0.359582	0.265059	0.00454014	0.0480615	9.43875
ENSG00000068745	IP6K2	6.51405	0.472954	0.315842	0.00454078	0.0480615	9.4384
ENSG00000206828		0.648694	1.0509	1.80038	0.00454697	0.0480805	9.43509
ENSG00000071539	TRIP13	4.54733	0.932464	0.532457	0.00454791	0.0480805	9.43459
ENSG00000198707	CEP290	5.61891	0.833113	-0.464708	0.00455266	0.0481027	9.43205
ENSG00000198453	ZNF568	2.59679	1.20381	0.912643	0.00457364	0.048296	9.42088
ENSG00000228519		4.65808	0.746133	0.474488	0.00458663	0.0483883	9.41399
ENSG00000104660	LEPROTL1	5.72955	0.508704	0.348286	0.00459018	0.0483883	9.41211
ENSG00000163162	RNF149	5.711	0.504098	-0.36144	0.00459042	0.0483883	9.41199
ENSG00000165704	HPRT1	6.33337	0.391034	0.290552	0.0046124	0.0485917	9.40039
ENSG00000111615	KRR1	6.72514	0.268372	0.235588	0.00461935	0.0486365	9.39673
ENSG00000149328	GLB1L2	4.63805	1.00699	0.563324	0.00464361	0.0488435	9.38402
ENSG00000133858	ZFC3H1	5.60254	0.998271	-0.502211	0.00464533	0.0488435	9.38312
ENSG00000279573		1.15221	0.94398	-1.5958	0.00464713	0.0488435	9.38218
ENSG00000267742	SINHCAFP2	3.48396	0.877259	-0.678879	0.00464995	0.0488448	9.38071
ENSG00000131791	PRKAB2	4.08762	1.00922	-0.667304	0.00465272	0.0488455	9.37926
ENSG00000103034	NDRG4	1.85107	1.92503	1.49105	0.00465837	0.0488763	9.37632
ENSG00000227268	KLLN	1.68561	0.891648	1.03065	0.00466496	0.048917	9.3729
ENSG00000180537	RNF182	1.1858	1.58546	1.82324	0.00467448	0.0489884	9.36795
ENSG00000148773	MKI67	7.4623	0.867187	-0.419145	0.00468156	0.0490341	9.36428
ENSG00000187908	DMBT1	5.89355	10.5352	-2.32437	0.00471088	0.0493045	9.34915
ENSG00000102678	FGF9	2.14281	2.13322	1.5327	0.00471661	0.0493045	9.3462
ENSG00000185591	SP1	4.9607	0.680809	-0.446315	0.00471676	0.0493045	9.34612
ENSG00000170043	TRAPPC1	6.98906	0.422196	0.29037	0.00471947	0.0493045	9.34473
ENSG00000144369	FAM171B	4.02511	2.88902	1.04602	0.00472103	0.0493045	9.34393
ENSG00000267526		0.149464	0.844282	-2.35944	0.00473553	0.0494275	9.3365
ENSG00000088833	NSFL1C	6.89639	0.280094	0.238687	0.00475103	0.0495606	9.32858
ENSG00000073910	FRY	1.43718	1.50358	-1.54255	0.00476423	0.0496695	9.32187
ENSG00000147669	POLR2K	6.52065	0.50373	0.559918	1.02454e-05	0.000978839	28.1839
ENSG00000138771	SHROOM3	6.85998	0.650784	-0.648634	1.03005e-05	0.000978925	28.1635
ENSG00000132470	ITGB4	6.51771	1.25452	-1.12271	1.03031e-06	0.000246578	37.6279
ENSG00000177119	ANO6	4.51852	0.593633	-0.910807	1.03782e-06	0.000246578	37.5956
ENSG00000168077	SCARA3	2.22952	1.21893	2.19934	1.05259e-05	0.000983555	28.0815
ENSG00000138385	SSB	8.25499	0.229145	0.358037	1.05639e-05	0.000983555	28.0679
ENSG00000117906	RCN2	6.84552	0.335309	0.447021	1.05654e-05	0.000983555	28.0674
ENSG00000168496	FEN1	6.6996	0.762668	0.685535	1.06094e-05	0.000983555	28.0516
ENSG00000102172	SMS	7.09722	0.27135	0.40339	1.06215e-05	0.000983555	28.0473
ENSG00000101745	ANKRD12	6.15209	0.635408	-0.673363	1.09162e-05	0.00100568	27.9439
ENSG00000119705	SLIRP	9.34338	0.290354	0.394841	1.12015e-05	0.00102673	27.8465
ENSG00000101782	RIOK3	6.16882	0.362745	-0.511927	1.12865e-05	0.00102929	27.8181
ENSG00000124243	BCAS4	3.9385	1.17926	1.1625	1.15914e-05	0.00105179	27.7177
ENSG00000120885	CLU	6.33068	1.84549	1.19285	1.16888e-05	0.00105528	27.6863
ENSG00000196576	PLXNB2	7.09735	0.386136	-0.494769	1.17467e-05	0.00105528	27.6677
ENSG00000171747	LGALS4	9.81463	1.27335	-0.989359	1.21509e-06	0.000284165	36.8985
ENSG00000167978	SRRM2	7.82936	0.503375	-0.632096	1.22749e-06	0.000284165	36.8539
ENSG00000154856	APCDD1	5.07246	4.08514	1.88531	1.25052e-05	0.00111785	27.4332
ENSG00000132646	PCNA	7.49985	0.369481	0.525796	1.27538e-06	0.000291513	36.686
ENSG00000133639	BTG1	6.23605	0.657535	-0.672648	1.2917e-05	0.00114625	27.3121
ENSG00000125676	THOC2	7.41208	0.322926	-0.439075	1.29498e-05	0.00114625	27.3027
ENSG00000197102	DYNC1H1	7.3642	0.729942	-0.773864	1.30381e-06	0.000294287	36.5895
ENSG00000141030	COPS3	6.13134	0.280906	0.424661	1.30498e-05	0.00114947	27.274
ENSG00000126457	PRMT1	6.63117	0.388131	0.480795	1.31285e-05	0.00115079	27.2515
ENSG00000211460	TSN	6.35318	0.399329	0.575574	1.34892e-06	0.00030071	36.4408
ENSG00000110911	SLC11A2	5.36901	0.846692	-0.817439	1.35344e-05	0.00118063	27.1382
ENSG00000135968	GCC2	7.30338	0.64359	-0.624245	1.37712e-05	0.00119552	27.0737
ENSG00000065526	SPEN	5.78315	0.336114	-0.566873	1.37978e-06	0.000303456	36.3422
ENSG00000144426	NBEAL1	4.96712	0.43649	-0.720115	1.39485e-06	0.000303456	36.2949
ENSG00000101654	RNMT	6.26512	0.437825	-0.538034	1.4004e-05	0.0012099	27.0114
ENSG00000172757	CFL1	10.1346	0.193479	0.365316	1.41366e-06	0.000303887	36.2366
ENSG00000265354	TIMM23	6.61528	0.389461	0.481488	1.44972e-05	0.00124655	26.8832
ENSG00000123636	BAZ2B	6.11726	0.501947	-0.574893	1.46801e-05	0.00125079	26.8368
ENSG00000169876	MUC17	2.3544	2.26466	-4.08995	1.4685e-05	0.00125079	26.8355
ENSG00000143368	SF3B4	5.8351	0.343749	0.475897	1.48259e-05	0.00125686	26.8002
ENSG00000116539	ASH1L	5.88078	0.395931	-0.606675	1.49953e-06	0.000318553	35.9805
ENSG00000196233	LCOR	7.1155	0.434685	-0.508013	1.51357e-05	0.0012749	26.7238
ENSG00000134909	ARHGAP32	4.97698	0.692481	-0.769745	1.51799e-05	0.0012749	26.7131
ENSG00000185658	BRWD1	6.12529	0.421672	-0.527732	1.53125e-05	0.00128008	26.681
ENSG00000126870	WDR60	6.10206	0.702266	-0.694598	1.54558e-05	0.0012861	26.6467
ENSG00000091317	CMTM6	7.68845	0.370792	0.517976	1.57143e-06	0.00032724	35.7779
ENSG00000166411	IDH3A	6.06363	0.445563	0.612515	1.57779e-06	0.00032724	35.7605
ENSG00000167283	ATP5MG	8.82131	0.190032	0.313438	1.58679e-05	0.00131435	26.5498
ENSG00000123384	LRP1	3.74633	2.05415	-2.29597	1.59479e-06	0.00032724	35.7142
ENSG00000119013	NDUFB3	7.71063	0.373553	0.449203	1.59556e-05	0.00131557	26.5295
ENSG00000096092	TMEM14A	5.97309	0.696283	0.771778	1.63052e-06	0.000330812	35.6187
ENSG00000123066	MED13L	5.07657	0.610161	-0.720541	1.66207e-05	0.00136028	26.3795
ENSG00000197081	IGF2R	5.43118	0.57717	-0.665008	1.66485e-05	0.00136028	26.3734
ENSG00000203667	COX20	7.80238	0.705116	0.608306	1.67602e-05	0.00136324	26.3489
ENSG00000099901	RANBP1	7.35939	0.436235	0.485746	1.70908e-05	0.00138389	26.2774
ENSG00000134375	TIMM17A	6.67373	0.340492	0.445213	1.72982e-05	0.00139351	26.2332
ENSG00000198408	OGA	5.71781	0.641348	-0.67393	1.74777e-05	0.00139351	26.1955
ENSG00000092964	DPYSL2	9.1189	1.12973	0.761538	1.75242e-05	0.00139351	26.1858
ENSG00000140995	DEF8	5.54205	0.858517	0.757796	1.76036e-05	0.00139351	26.1693
ENSG00000113758	DBN1	5.24825	0.535584	0.628704	1.76118e-05	0.00139351	26.1676
ENSG00000100142	POLR2F	7.1701	0.256246	0.374869	1.76726e-05	0.00139351	26.155
ENSG00000172115	CYCS	8.27886	0.290541	0.388113	1.77689e-05	0.00139501	26.1352
ENSG00000244187	TMEM141	7.20035	0.740398	-0.768264	1.79393e-06	0.00035528	35.2086
ENSG00000124486	USP9X	6.13314	0.505163	-0.573996	1.80698e-05	0.0014087	26.0739
ENSG00000104537	ANXA13	3.94322	5.68559	-3.14937	1.80993e-05	0.0014087	26.068
ENSG00000204978	ERICH4	0.200261	0.666285	-5.78199	1.83625e-06	0.00035528	38.6485
ENSG00000081870	HSPB11	7.63966	0.571562	0.550914	1.83859e-05	0.00142487	26.0107
ENSG00000174744	BRMS1	5.88871	0.408719	0.589458	1.84322e-06	0.00035528	35.0927
ENSG00000096696	DSP	8.49188	0.780788	-0.76149	1.84757e-06	0.00035528	35.0827
ENSG00000165609	NUDT5	7.25653	0.304216	0.406133	1.85191e-05	0.00142816	25.9845
ENSG00000177556	ATOX1	7.33692	0.440595	0.488968	1.86503e-05	0.00142816	25.9588
ENSG00000187193	MT1X	7.06627	3.19374	-1.48671	1.86657e-05	0.00142816	25.9558
ENSG00000166451	CENPN	5.8699	0.655427	0.64142	1.87591e-05	0.00142848	25.9376
ENSG00000085662	AKR1B1	6.31492	0.793251	0.802235	1.87647e-06	0.00035528	35.0164
ENSG00000116649	SRM	6.0055	0.408611	0.584563	1.88017e-06	0.00035528	35.008
ENSG00000173517	PEAK1	3.23452	0.837597	-1.2056	1.8828e-05	0.00142848	25.9243
ENSG00000186951	PPARA	5.52156	0.959955	-0.974485	1.90611e-06	0.00035528	34.9496
ENSG00000115760	BIRC6	5.6567	0.577318	-0.748397	1.90852e-06	0.00035528	34.9442
ENSG00000102054	RBBP7	7.38809	0.275292	0.383401	1.95036e-05	0.00147354	25.7963
ENSG00000084710	EFR3B	3.48036	1.24352	1.4523	1.95611e-06	0.000359636	34.8393
ENSG00000105393	BABAM1	6.48015	0.239941	0.373128	1.97695e-05	0.00148169	25.7472
ENSG00000136827	TOR1A	5.01167	0.584162	0.669162	1.98164e-05	0.00148169	25.7387
ENSG00000130005	GAMT	6.37515	0.63519	0.614378	1.98576e-05	0.00148169	25.7311
ENSG00000151465	CDC123	6.98017	0.314835	0.480569	1.98687e-06	0.000359636	34.773
ENSG00000054654	SYNE2	7.29968	0.71419	-0.752548	1.99852e-06	0.000359636	34.7481
ENSG00000108671	PSMD11	7.67498	0.346309	0.49328	2.01159e-06	0.000359636	34.7205
ENSG00000174567	GOLT1A	5.90412	1.12823	-0.900657	2.02206e-05	0.00150037	25.6656
ENSG00000165959	CLMN	5.98546	0.670887	-0.677908	2.02741e-05	0.00150037	25.656
ENSG00000162951	LRRTM1	3.27355	3.88205	3.25915	2.04959e-06	0.000362838	34.641
ENSG00000115306	SPTBN1	8.24099	0.613722	-0.578697	2.06029e-05	0.00151847	25.5979
ENSG00000118058	KMT2A	5.31465	0.646879	-0.81965	2.08337e-06	0.000362999	34.5718
ENSG00000072682	P4HA2	6.14272	0.776818	-0.853789	2.09071e-06	0.000362999	34.5569
ENSG00000160972	PPP1R16A	5.33947	0.446791	-0.570526	2.10211e-05	0.00153932	25.5253
ENSG00000168137	SETD5	6.12294	0.4118	-0.514307	2.10674e-05	0.00153932	25.5174
ENSG00000142230	SAE1	6.47799	0.231762	0.364104	2.11415e-05	0.00153932	25.5047
ENSG00000147421	HMBOX1	4.84437	0.594057	-0.695082	2.18055e-05	0.00156666	25.3934
ENSG00000011405	PIK3C2A	5.88561	0.502224	-0.580318	2.18827e-05	0.00156666	25.3807
ENSG00000146386	ABRACL	7.23164	0.654608	0.586158	2.19414e-05	0.00156666	25.371
ENSG00000169727	GPS1	6.44253	0.286583	0.473757	2.20526e-06	0.000379242	34.3314
ENSG00000140279	DUOX2	3.66698	3.69071	-3.15389	2.2058e-05	0.00156666	25.352
ENSG00000124253	PCK1	1.89287	1.44349	-3.77789	2.20721e-05	0.00156666	25.3497
ENSG00000159377	PSMB4	8.18178	0.291652	0.383398	2.2131e-05	0.00156666	25.3401
ENSG00000167900	TK1	7.78089	0.470443	0.488841	2.21812e-05	0.00156666	25.3319
ENSG00000198612	COPS8	5.79081	0.386132	0.489775	2.22111e-05	0.00156666	25.3271
ENSG00000155115	GTF3C6	6.95306	0.365069	0.442639	2.24226e-05	0.00157293	25.2931
ENSG00000108244	KRT23	5.50232	1.73402	1.54083	2.25204e-05	0.00157293	25.2774
ENSG00000116161	CACYBP	7.17016	0.321777	0.412921	2.25613e-05	0.00157293	25.2709
ENSG00000111639	MRPL51	8.07907	0.244799	0.351224	2.28553e-05	0.0015873	25.2245
ENSG00000103005	USB1	4.91214	0.664263	0.720384	2.31863e-05	0.00160412	25.1729
ENSG00000143167	GPA33	4.6665	4.40783	-2.67658	2.32505e-06	0.000396069	34.1087
ENSG00000129003	VPS13C	5.69656	0.582588	-0.633517	2.33564e-05	0.00160427	25.1468
ENSG00000143633	C1orf131	7.08662	0.446736	0.486954	2.33662e-05	0.00160427	25.1453
ENSG00000242574	HLA-DMB	2.47257	0.941888	2.21684	2.34775e-06	0.0003962	34.0678
ENSG00000163382	NAXE	7.75187	0.383658	0.512974	2.39997e-06	0.000401262	33.9755
ENSG00000141646	SMAD4	4.63543	0.470665	-0.636114	2.42638e-05	0.00165959	25.0105
ENSG00000175756	AURKAIP1	7.90567	0.229683	0.395537	2.43946e-06	0.000404122	33.9071
ENSG00000100442	FKBP3	7.6439	0.309114	0.461736	2.46914e-06	0.000405321	33.8564
ENSG00000105993	DNAJB6	5.49195	0.475879	0.555825	2.50455e-05	0.00170316	24.8974
ENSG00000239672	NME1	7.97456	0.363594	0.426051	2.50894e-05	0.00170316	24.8911
ENSG00000122547	EEPD1	5.17178	0.475687	0.588375	2.5213e-05	0.00170514	24.8736
ENSG00000173113	TRMT112	8.45331	0.225869	0.331989	2.54828e-05	0.00171433	24.8357
ENSG00000175166	PSMD2	7.29716	0.309254	0.398832	2.56374e-05	0.00171433	24.8142
ENSG00000165501	LRR1	5.22489	0.867497	0.763484	2.56523e-05	0.00171433	24.8122
ENSG00000134057	CCNB1	7.42285	0.516598	0.516615	2.57704e-05	0.00171433	24.7958
ENSG00000175792	RUVBL1	6.52631	0.43662	0.490472	2.59047e-05	0.00171433	24.7773
ENSG00000138709	LARP1B	5.44548	0.436072	-0.562451	2.61257e-05	0.00171433	24.7472
ENSG00000171988	JMJD1C	6.15499	0.393299	-0.574748	2.61611e-06	0.000419365	33.6148
ENSG00000145390	USP53	4.86145	0.80608	-0.826593	2.61809e-05	0.00171433	24.7397
ENSG00000047410	TPR	7.9568	0.350368	-0.426395	2.61934e-05	0.00171433	24.738
ENSG00000126088	UROD	6.34471	0.402356	0.478377	2.62033e-05	0.00171433	24.7366
ENSG00000131981	LGALS3	8.56386	0.794999	-0.748183	2.6222e-06	0.000419365	33.6052
ENSG00000116288	PARK7	9.08974	0.253731	0.406601	2.62437e-06	0.000419365	33.6017
ENSG00000143553	SNAPIN	6.26602	0.374125	0.533745	2.64841e-06	0.000419494	33.5637
ENSG00000149311	ATM	4.74444	0.435724	-0.620252	2.67195e-05	0.00174179	24.6674
ENSG00000112851	ERBIN	5.66895	0.674035	-0.673174	2.68269e-05	0.0017425	24.6532
ENSG00000164463	CREBRF	3.46053	0.751055	-1.1776	2.70461e-05	0.00174426	24.6243
ENSG00000041357	PSMA4	8.61839	0.257673	0.353172	2.70473e-05	0.00174426	24.6242
ENSG00000125378	BMP4	8.57423	1.25701	0.781256	2.73314e-05	0.00174507	24.5871
ENSG00000164032	H2AFZ	9.71661	0.261866	0.351011	2.73439e-05	0.00174507	24.5855
ENSG00000198961	PJA2	5.17511	0.488816	-0.610306	2.74095e-05	0.00174507	24.577
ENSG00000081177	EXD2	3.77265	0.558194	0.769018	2.74464e-05	0.00174507	24.5723
ENSG00000167552	TUBA1A	5.60307	4.60178	1.67739	2.78416e-05	0.00175951	24.5217
ENSG00000187608	ISG15	4.51933	1.47735	1.14468	2.78683e-05	0.00175951	24.5183
ENSG00000163694	RBM47	6.58155	0.503133	-0.541581	2.8312e-05	0.00178129	24.4625
ENSG00000122952	ZWINT	6.31539	0.52854	0.637535	2.84371e-06	0.000446403	33.268
ENSG00000171914	TLN2	4.80345	0.923399	-1.23607	2.87141e-07	0.000103698	43.5661
ENSG00000157873	TNFRSF14	4.75338	0.599111	-0.862207	2.89506e-06	0.000446403	33.1939
ENSG00000169689	CENPX	7.6675	0.313298	0.459515	2.8976e-06	0.000446403	33.1903
ENSG00000135446	CDK4	7.50932	0.237832	0.344017	2.90656e-05	0.00182235	24.3698
ENSG00000125826	RBCK1	6.67772	0.916293	-0.858662	2.91718e-06	0.000446403	33.1624
ENSG00000204287	HLA-DRA	3.19797	3.85357	2.88204	2.92743e-05	0.00182695	24.3445
ENSG00000181610	MRPS23	6.36595	0.462721	0.504306	2.93412e-05	0.00182695	24.3365
ENSG00000048649	RSF1	7.0746	0.382644	-0.53172	2.95241e-06	0.000447997	33.1127
ENSG00000152234	ATP5F1A	9.06429	0.254157	0.34576	2.98529e-05	0.00185242	24.2756
ENSG00000167755	KLK6	9.736	5.47462	1.87866	2.98758e-06	0.000449556	33.0638
ENSG00000181555	SETD2	5.91058	0.566621	-0.596179	2.9978e-05	0.00185381	24.2609
ENSG00000151914	DST	6.58768	0.951309	-0.748057	3.02314e-05	0.0018631	24.2313
ENSG00000138640	FAM13A	6.15949	1.79612	-1.49439	3.08392e-07	0.000108615	43.2203
ENSG00000147536	GINS4	4.8364	0.63022	0.670034	3.11482e-05	0.00191307	24.1264
ENSG00000117620	SLC35A3	5.18677	0.537836	-0.747979	3.11869e-06	0.000465407	32.8866
ENSG00000102554	KLF5	7.57659	0.463688	-0.495325	3.1278e-05	0.00191453	24.1118
ENSG00000097021	ACOT7	6.74937	0.443901	0.643416	3.12786e-07	0.000108615	43.152
ENSG00000114933	INO80D	5.39713	0.747444	-0.720489	3.18762e-05	0.00194182	24.0454
ENSG00000105357	MYH14	6.3497	0.759571	-0.798886	3.20066e-06	0.000467879	32.7798
ENSG00000173467	AGR3	7.32921	1.35327	-0.855102	3.20168e-05	0.00194182	24.0299
ENSG00000253729	PRKDC	7.38819	0.627991	-0.674716	3.20464e-06	0.000467879	32.7747
ENSG00000196754	S100A2	5.15137	1.92985	1.13899	3.20465e-05	0.00194182	24.0267
ENSG00000156650	KAT6B	5.36552	0.63171	-0.78606	3.21299e-06	0.000467879	32.764
ENSG00000279110		3.49275	2.2497	-1.88538	3.2301e-05	0.0019507	23.999
ENSG00000008294	SPAG9	5.41503	0.512262	-0.604104	3.24176e-05	0.00195121	23.9864
ENSG00000099783	HNRNPM	9.09411	0.337349	0.52823	3.27144e-07	0.000111457	42.9357
ENSG00000230590	FTX	5.142	0.875275	-0.967269	3.28151e-06	0.000474034	32.6773
ENSG00000075142	SRI	8.70354	0.261102	0.407778	3.34036e-06	0.000474918	32.6044
ENSG00000135624	CCT7	7.89333	0.265249	0.417985	3.35731e-06	0.000474918	32.5837
ENSG00000079462	PAFAH1B3	6.80048	0.342786	0.488204	3.36653e-06	0.000474918	32.5724
ENSG00000143977	SNRPG	7.05869	0.320958	0.402868	3.37221e-05	0.00202299	23.8485
ENSG00000137124	ALDH1B1	7.10175	0.700231	0.788629	3.38284e-07	0.000113119	42.7748
ENSG00000120549	KIAA1217	5.68502	0.650808	-0.650295	3.40817e-05	0.00203779	23.8115
ENSG00000132341	RAN	9.43976	0.312721	0.377951	3.43343e-05	0.00204612	23.7858
ENSG00000146247	PHIP	6.96496	0.305421	-0.402376	3.44792e-05	0.002048	23.7711
ENSG00000100372	SLC25A17	4.45959	0.477915	0.723772	3.44854e-06	0.000482715	32.4739
ENSG00000263343		2.92204	0.855449	-1.38676	3.47112e-05	0.00205502	23.7478
ENSG00000101040	ZMYND8	7.31795	0.598255	-0.561788	3.52149e-05	0.00207803	23.6976
ENSG00000085563	ABCB1	4.1347	1.65552	-1.4361	3.54076e-06	0.000491812	32.3661
ENSG00000198380	GFPT1	6.66207	0.70046	-0.634158	3.54537e-05	0.0020853	23.6741
ENSG00000160191	PDE9A	3.17195	0.870378	-1.12348	3.56508e-05	0.00209009	23.6548
ENSG00000066933	MYO9A	4.45405	0.680035	-0.775565	3.57841e-05	0.00209111	23.6419
ENSG00000160563	MED27	5.0551	0.519519	0.594422	3.59281e-05	0.00209276	23.6279
ENSG00000120306	CYSTM1	8.88102	0.772191	-0.616321	3.61776e-05	0.00210051	23.6039
ENSG00000014641	MDH1	8.18626	0.219491	0.321972	3.63957e-05	0.0021064	23.583
ENSG00000131462	TUBG1	6.41641	0.345244	0.502115	3.66586e-06	0.0005053	32.2245
ENSG00000265241	RBM8A	7.73446	0.243423	0.341347	3.69403e-05	0.00212947	23.5315
ENSG00000154582	ELOC	7.73017	0.197983	0.308443	3.70301e-05	0.00212947	23.5231
ENSG00000131467	PSME3	6.18435	0.484839	0.513491	3.76887e-05	0.00216046	23.462
ENSG00000117419	ERI3	5.27467	0.451497	0.534458	3.79775e-05	0.00216522	23.4356
ENSG00000185627	PSMD13	6.23838	0.451118	0.497725	3.80116e-05	0.00216522	23.4325
ENSG00000059728	MXD1	4.23602	1.17711	-1.37908	3.82185e-06	0.000521705	32.055
ENSG00000137642	SORL1	5.21218	0.990577	-0.964417	3.86221e-06	0.000521705	32.0123
ENSG00000168439	STIP1	6.76856	0.319758	0.471884	3.87154e-06	0.000521705	32.0025
ENSG00000170633	RNF34	5.58643	0.470744	0.531369	3.88738e-05	0.00220737	23.355
ENSG00000130340	SNX9	5.55553	0.54587	-0.595059	3.92025e-05	0.00221906	23.3259
ENSG00000100632	ERH	8.37998	0.256406	0.402405	3.93319e-06	0.000522422	31.9385
ENSG00000080031		3.64872	1.17599	-1.81708	3.96325e-06	0.000522422	31.9076
ENSG00000161057	PSMC2	6.79074	0.391278	0.518647	3.96366e-06	0.000522422	31.9072
ENSG00000012504	NR1H4	0.922908	1.04963	-3.56793	3.99461e-05	0.00225408	23.261
ENSG00000169242	EFNA1	5.87795	1.75756	-1.5292	4.01399e-07	0.000131695	41.9584
ENSG00000090382	LYZ	12.6576	1.68359	0.847918	4.06198e-05	0.00228333	23.2034
ENSG00000128016	ZFP36	4.33553	1.09435	-1.31749	4.06684e-06	0.000532137	31.8032
ENSG00000089472	HEPH	4.5899	1.69341	-1.19389	4.07173e-05	0.00228333	23.1952
ENSG00000108468	CBX1	7.1275	0.383637	0.43024	4.11113e-05	0.00229829	23.162
ENSG00000157106	SMG1	5.16264	0.600931	-0.651332	4.12703e-05	0.00230005	23.1487
ENSG00000189241	TSPYL1	7.50539	0.474367	0.636129	4.14064e-07	0.000131695	41.8111
ENSG00000198087	CD2AP	6.82168	0.681936	-0.610855	4.15593e-05	0.00230904	23.1247
ENSG00000179958	DCTPP1	7.55381	0.245706	0.457369	4.15717e-07	0.000131695	41.7923
ENSG00000107290	SETX	5.26835	0.515457	-0.591825	4.18912e-05	0.00232034	23.0974
ENSG00000077152	UBE2T	6.31648	0.420024	0.546181	4.19871e-06	0.000545439	31.6743
ENSG00000138759	FRAS1	3.34994	0.823171	-1.2947	4.22171e-05	0.00232825	23.0708
ENSG00000129757	CDKN1C	5.32875	1.51048	0.995271	4.22919e-05	0.00232825	23.0647
ENSG00000231389	HLA-DPA1	2.04767	2.99809	3.5257	4.26542e-05	0.00234106	23.0354
ENSG00000175216	CKAP5	6.48534	0.531163	-0.536064	4.2815e-05	0.00234276	23.0225
ENSG00000145819	ARHGAP26	4.6166	0.789917	-1.11119	4.29127e-07	0.000133599	41.6422
ENSG00000168092	PAFAH1B2	7.63757	0.433454	0.451679	4.31555e-05	0.00235426	22.9953
ENSG00000153551	CMTM7	7.33422	0.889621	0.766963	4.35102e-06	0.000561188	31.5306
ENSG00000183495	EP400	5.45832	0.675353	-0.661483	4.37893e-05	0.00238142	22.9453
ENSG00000131153	GINS2	6.79265	0.813684	0.629717	4.40394e-05	0.00238142	22.9258
ENSG00000136436	CALCOCO2	5.83605	0.563111	-0.594039	4.40491e-05	0.00238142	22.9251
ENSG00000167600	CYP2S1	5.53556	0.854129	-0.759812	4.45575e-05	0.00240171	22.8858
ENSG00000029993	HMGB3	7.20214	0.298185	0.441285	4.48076e-06	0.000573824	31.4125
ENSG00000079150	FKBP7	3.28284	0.88155	1.01067	4.51546e-05	0.00242666	22.8403
ENSG00000115514	TXNDC9	5.8321	0.373338	0.537404	4.53361e-06	0.000576503	31.3654
ENSG00000189403	HMGB1	8.44269	0.239227	0.327799	4.5637e-05	0.0024453	22.804
ENSG00000100345	MYH9	8.39594	0.772689	-0.610497	4.58064e-05	0.00244712	22.7913
ENSG00000075539	FRYL	5.07966	0.653589	-0.797086	4.6209e-06	0.00058022	31.2889
ENSG00000125821	DTD1	6.32267	0.416257	0.46477	4.6226e-05	0.00246225	22.7602
ENSG00000185950	IRS2	3.44015	1.16843	-1.27165	4.66331e-05	0.00247663	22.7303
ENSG00000163586	FABP1	7.79898	14.827	-3.86628	4.67782e-06	0.00058022	31.2399
ENSG00000110906	KCTD10	4.59404	0.544073	0.736333	4.71244e-06	0.00058022	31.2103
ENSG00000145632	PLK2	6.11354	1.31393	1.00921	4.72231e-06	0.00058022	31.202
ENSG00000046604	DSG2	6.846	0.560029	-0.635477	4.75286e-06	0.00058022	31.1762
ENSG00000102900	NUP93	5.40853	0.506189	0.642756	4.75564e-06	0.00058022	31.1738
ENSG00000131069	ACSS2	5.81515	1.08881	-0.827103	4.75952e-05	0.00252031	22.6607
ENSG00000143621	ILF2	8.05569	0.24403	0.446829	4.78435e-07	0.000146426	41.1304
ENSG00000204257	HLA-DMA	3.98337	1.63229	1.344	4.78978e-05	0.00252892	22.6391
ENSG00000124733	MEA1	7.09388	0.285371	0.36881	4.82121e-05	0.00253809	22.6168
ENSG00000116237	ICMT	6.42991	0.388193	0.444741	4.83697e-05	0.00253899	22.6057
ENSG00000148700	ADD3	7.18167	0.401095	-0.450268	4.94799e-05	0.00258974	22.5286
ENSG00000118418	HMGN3	7.01136	0.59588	0.628583	4.95031e-06	0.000599918	31.0136
ENSG00000157741	UBN2	4.09923	0.767189	-0.886359	4.97673e-05	0.00259334	22.5089
ENSG00000149792	MRPL49	5.8455	0.44216	0.494811	4.9836e-05	0.00259334	22.5043
ENSG00000157107	FCHO2	4.27388	0.743768	-0.804746	5.02878e-05	0.00260933	22.4736
ENSG00000052344	PRSS8	7.1368	0.790208	-0.633102	5.16158e-05	0.00267056	22.3853
ENSG00000065618	COL17A1	3.49728	3.67877	-2.45989	5.21502e-05	0.0026905	22.3504
ENSG00000221963	APOL6	5.51542	0.751992	-0.828755	5.24248e-06	0.00063109	30.7852
ENSG00000164904	ALDH7A1	6.55391	0.713577	0.594934	5.273e-05	0.00271267	22.313
ENSG00000130707	ASS1	5.50388	2.20463	-1.18667	5.31904e-05	0.00272459	22.2836
ENSG00000197965	MPZL1	6.77574	0.384921	0.431299	5.32635e-05	0.00272459	22.279
ENSG00000179950	PUF60	7.45032	0.338121	0.462875	5.38499e-06	0.000643952	30.6788
ENSG00000148444	COMMD3	5.67941	0.500129	0.530613	5.46014e-05	0.00277769	22.1953
ENSG00000143147	GPR161	3.55152	1.2416	1.10111	5.46092e-05	0.00277769	22.1948
ENSG00000159214	CCDC24	5.06714	0.610787	0.639639	5.52775e-05	0.00279728	22.1538
ENSG00000093009	CDC45	4.71445	0.699974	0.697999	5.53043e-05	0.00279728	22.1521
ENSG00000255823	MTRNR2L8	2.91181	2.46655	-2.09576	5.55197e-05	0.00280033	22.139
ENSG00000101972	STAG2	6.62371	0.26859	-0.500693	5.5548e-07	0.000167172	40.4341
ENSG00000161547	SRSF2	7.45459	0.404397	0.429077	5.57859e-05	0.00280592	22.1229
ENSG00000120162	MOB3B	2.85842	1.38355	-1.58543	5.6002e-05	0.00280896	22.1099
ENSG00000164190	NIPBL	6.54103	0.347853	-0.42296	5.66991e-05	0.00283605	22.0683
ENSG00000138688	KIAA1109	5.36503	0.575364	-0.832593	5.69267e-07	0.000168512	40.3204
ENSG00000126698	DNAJC8	7.66856	0.26452	0.343789	5.72833e-05	0.00285736	22.0338
ENSG00000163975	MELTF	5.05387	1.43171	1.09885	5.75148e-06	0.000682427	30.4182
ENSG00000155959	VBP1	6.40635	0.303168	0.388894	5.77174e-05	0.00286622	22.0084
ENSG00000095585	BLNK	3.45372	1.23222	-1.4769	5.77783e-05	0.00286622	22.0049
ENSG00000109861	CTSC	6.43114	0.619312	0.656928	5.80502e-06	0.000682427	30.3817
ENSG00000101367	MAPRE1	6.19525	0.376922	0.516053	5.82011e-06	0.000682427	30.3714
ENSG00000101182	PSMA7	10.3611	0.277129	0.459225	5.84981e-07	0.000169677	40.1944
ENSG00000166143	PPP1R14D	4.06255	2.32203	-1.66153	5.85634e-05	0.0028972	21.9596
ENSG00000141027	NCOR1	7.70266	0.337573	-0.396699	5.88687e-05	0.00290435	21.9421
ENSG00000132541	RIDA	5.34648	0.586862	0.58892	5.91072e-05	0.00290817	21.9286
ENSG00000065154	OAT	6.64276	0.382384	0.585225	5.91993e-07	0.000169677	40.1394
ENSG00000021300	PLEKHB1	6.23133	0.874694	0.784947	5.92574e-06	0.000690329	30.3005
ENSG00000268412	TRMT112P6	5.16431	0.488784	0.543009	5.93536e-05	0.00291236	21.9146
ENSG00000112159	MDN1	4.5279	0.803502	-0.80874	5.96007e-05	0.00291656	21.9007
ENSG00000177700	POLR2L	9.29226	0.258358	0.446355	6.02743e-07	0.000169755	40.0563
ENSG00000243449	C4orf48	7.38967	0.633286	0.624329	6.04812e-06	0.000696595	30.22
ENSG00000108010	GLRX3	6.61679	0.385344	0.507956	6.05668e-06	0.000696595	30.2145
ENSG00000139289	PHLDA1	8.347	0.91244	0.628853	6.08296e-05	0.00296259	21.8323
ENSG00000108518	PFN1	10.4438	0.211587	0.296666	6.08696e-05	0.00296259	21.8301
ENSG00000197969	VPS13A	5.53062	0.486547	-0.539003	6.10558e-05	0.00296367	21.8199
ENSG00000134308	YWHAQ	7.01403	0.332784	0.531997	6.11068e-07	0.000169755	39.993
ENSG00000124831	LRRFIP1	8.27571	0.357713	-0.401556	6.16676e-05	0.00298534	21.7866
ENSG00000108846	ABCC3	6.6107	0.845027	-0.668028	6.19836e-05	0.00299261	21.7695
ENSG00000114127	XRN1	4.40099	0.624438	-0.994295	6.22661e-07	0.000170354	39.9065
ENSG00000143742	SRP9	7.96738	0.308201	0.366719	6.27079e-05	0.00301951	21.7307
ENSG00000159593	NAE1	6.63172	0.397582	0.513383	6.27531e-06	0.000717173	30.0751
ENSG00000135821	GLUL	6.95513	0.794374	0.604143	6.36703e-05	0.0030577	21.6798
ENSG00000116906	GNPAT	7.46093	0.850131	0.837107	6.37653e-07	0.000171852	39.797
ENSG00000244754	N4BP2L2	6.65929	0.289126	-0.380863	6.4086e-05	0.0030695	21.6581
ENSG00000005483	KMT2E	7.41745	0.419453	-0.52491	6.41139e-06	0.000728116	29.991
ENSG00000117139	KDM5B	6.52264	0.745253	-0.62446	6.45571e-05	0.00308388	21.6337
ENSG00000137076	TLN1	6.25034	0.398971	-0.542015	6.47663e-06	0.000730928	29.9514
ENSG00000114857	NKTR	6.45005	0.428317	-0.644712	6.54741e-07	0.000173863	39.6756
ENSG00000144852	NR1I2	1.61938	1.60326	-3.9201	6.66525e-05	0.00317493	21.5273
ENSG00000124193	SRSF6	6.64589	0.457209	0.547216	6.67628e-06	0.000747322	29.8326
ENSG00000166780	BMERB1	4.04123	0.997662	0.961235	6.68148e-05	0.00317493	21.5193
ENSG00000125901	MRPS26	8.08406	0.249838	0.384734	6.70467e-06	0.000747322	29.816
ENSG00000198668	CALM1	10.1912	0.268726	0.331415	6.79504e-05	0.00320535	21.4633
ENSG00000099834	CDHR5	1.24825	1.26695	-3.5869	6.79673e-05	0.00320535	21.4624
ENSG00000122884	P4HA1	6.85915	0.737202	-0.619144	6.80508e-05	0.00320535	21.4584
ENSG00000135926	TMBIM1	6.19894	0.346261	-0.522743	6.81438e-06	0.000750325	29.7527
ENSG00000165060	FXN	5.62842	0.459119	0.590119	6.81471e-06	0.000750325	29.7525
ENSG00000109971	HSPA8	8.21109	0.600244	0.504714	6.81648e-05	0.00320535	21.4528
ENSG00000142273	CBLC	5.14502	0.544537	-0.848716	6.86746e-07	0.000178963	39.457
ENSG00000102898	NUTF2	8.11659	0.25705	0.448356	6.93771e-07	0.000178963	39.4105
ENSG00000185033	SEMA4B	4.76758	0.701528	-0.85602	6.94041e-06	0.000759533	29.6812
ENSG00000172831	CES2	5.98261	1.24685	-0.845331	6.95685e-05	0.00326046	21.3852
ENSG00000112715	VEGFA	6.21125	1.87431	-1.34241	6.98684e-06	0.000759563	29.6552
ENSG00000115234	SNX17	6.42424	0.329127	0.400095	6.99729e-05	0.00326046	21.366
ENSG00000101347	SAMHD1	5.09892	0.704167	0.665873	7.00601e-05	0.00326046	21.3618
ENSG00000156052	GNAQ	4.68411	0.49469	-0.606528	7.00647e-05	0.00326046	21.3616
ENSG00000245694	CRNDE	1.64719	1.53901	2.99992	7.02398e-05	0.00326046	21.3533
ENSG00000103994	ZNF106	6.87761	0.301944	-0.449806	7.02481e-06	0.000759563	29.6341
ENSG00000086061	DNAJA1	8.13221	0.476363	0.44823	7.16243e-05	0.00331621	21.2887
ENSG00000171124	FUT3	6.85185	0.558229	-0.528406	7.215e-05	0.003332	21.2645
ENSG00000070010	UFD1	6.89947	0.268901	0.475098	7.21715e-07	0.000183549	39.2303
ENSG00000165672	PRDX3	8.23941	0.537207	0.475414	7.26563e-05	0.00334682	21.2414
ENSG00000168883	USP39	5.4484	0.371552	0.536441	7.30413e-06	0.000784759	29.4825
ENSG00000146414	SHPRH	4.64358	0.715595	-0.732411	7.33269e-05	0.00336912	21.2111
ENSG00000119333	WDR34	7.12124	0.441392	0.522521	7.34476e-06	0.000784759	29.461
ENSG00000151247	EIF4E	6.37203	0.458773	0.471772	7.36884e-05	0.00337066	21.1948
ENSG00000106399	RPA3	7.30083	0.289254	0.356298	7.37337e-05	0.00337066	21.1928
ENSG00000198743	SLC5A3	5.14138	0.687675	-0.685559	7.40464e-05	0.0033764	21.1788
ENSG00000168143	FAM83B	2.49688	1.15273	-1.65231	7.57105e-05	0.00344359	21.1055
ENSG00000100567	PSMA3	7.59766	0.313387	0.368421	7.61117e-05	0.00345314	21.0881
ENSG00000044446	PHKA2	4.82969	1.25354	-0.972432	7.68539e-05	0.00347807	21.0561
ENSG00000138107	ACTR1A	6.19334	0.392725	0.515386	7.69157e-06	0.000816981	29.2822
ENSG00000161980	POLR3K	6.28201	0.355367	0.561301	7.70196e-07	0.000193159	38.9347
ENSG00000198356	ASNA1	5.80397	0.43267	0.473794	7.71243e-05	0.00348158	21.0446
ENSG00000154473	BUB3	7.56104	0.235526	0.318007	7.73863e-05	0.0034847	21.0334
ENSG00000165916	PSMC3	7.62224	0.31837	0.434041	8.01234e-06	0.000846075	29.1243
ENSG00000140386	SCAPER	4.68234	1.02538	-0.873998	8.08722e-05	0.00363261	20.8887
ENSG00000175311	ANKS4B	3.25633	1.53805	-1.82422	8.12954e-06	0.000850084	29.0683
ENSG00000142507	PSMB6	8.70662	0.228092	0.360223	8.15254e-06	0.000850084	29.0574
ENSG00000142197	DOP1B	3.72751	1.03322	-1.34222	8.19153e-06	0.000850084	29.039
ENSG00000167088	SNRPD1	8.20285	0.246859	0.319572	8.2306e-05	0.00367905	20.8311
ENSG00000167110	GOLGA2	6.64371	0.352158	-0.490714	8.25633e-06	0.000851912	29.0087
ENSG00000099817	POLR2E	8.28684	0.191111	0.281246	8.25659e-05	0.00367905	20.8207
ENSG00000114383	TUSC2	6.08958	0.473814	0.483781	8.26755e-05	0.00367905	20.8164
ENSG00000104381	GDAP1	3.79995	0.981828	0.923821	8.28868e-05	0.00367905	20.808
ENSG00000125775	SDCBP2	3.87938	2.54668	-2.11	8.30492e-05	0.00367905	20.8016
ENSG00000109919	MTCH2	7.68028	0.287955	0.350489	8.31286e-05	0.00367905	20.7985
ENSG00000137285	TUBB2B	4.73853	3.25949	1.49864	8.35507e-05	0.00368869	20.7819
ENSG00000206053	JPT2	7.19608	0.376273	0.405168	8.38541e-05	0.00369306	20.7701
ENSG00000167105	TMEM92	5.52914	1.59093	-1.22111	8.40861e-06	0.000862695	28.9384
ENSG00000111875	ASF1A	5.01417	0.579414	0.582464	8.43927e-05	0.00369603	20.7491
ENSG00000105618	PRPF31	7.06388	0.3822	0.410419	8.4711e-05	0.00369603	20.7368
ENSG00000237009	GLIS3-AS1	2.00648	1.17559	1.59917	8.47362e-05	0.00369603	20.7358
ENSG00000114948	ADAM23	1.03533	2.30636	4.44091	8.47716e-05	0.00369603	20.7345
ENSG00000076641	PAG1	3.33028	1.5747	-1.90798	8.48141e-06	0.000865248	28.9052
ENSG00000175197	DDIT3	6.0027	2.78237	-1.63685	8.49451e-05	0.00369603	20.7278
ENSG00000165288	BRWD3	4.76533	0.628274	-0.663251	8.5632e-05	0.00371337	20.7015
ENSG00000105254	TBCB	8.20129	0.258675	0.326586	8.57548e-05	0.00371337	20.6968
ENSG00000005884	ITGA3	4.80345	0.591167	-0.719866	8.63571e-05	0.0037305	20.6739
ENSG00000137177	KIF13A	4.02796	0.929235	-0.926132	8.7595e-05	0.0037708	20.6275
ENSG00000164062	APEH	6.6136	0.374043	0.414	8.78605e-05	0.0037708	20.6176
ENSG00000155111	CDK19	3.70192	0.782296	-0.896875	8.79929e-05	0.0037708	20.6127
ENSG00000115541	HSPE1	8.60103	0.370933	0.386536	8.81252e-05	0.0037708	20.6078
ENSG00000103355	PRSS33	4.47363	7.83184	3.10243	8.92825e-05	0.00381129	20.5653
ENSG00000088992	TESC	8.66095	0.664567	0.51658	8.95248e-05	0.00381262	20.5565
ENSG00000083857	FAT1	6.43814	0.774243	-0.880056	8.9533e-07	0.000221465	38.2553
ENSG00000023171	GRAMD1B	2.88633	1.44691	-2.85253	9.01917e-05	0.00383198	20.5323
ENSG00000135404	CD63	10.3582	0.485443	0.436184	9.11429e-05	0.0038633	20.4982
ENSG00000105755	ETHE1	7.65921	0.634384	-0.526777	9.27009e-05	0.00392014	20.4431
ENSG00000120071	KANSL1	5.13799	1.07086	-0.817505	9.31296e-05	0.00392907	20.4281
ENSG00000132669	RIN2	5.04589	2.0119	-1.24235	9.34996e-05	0.00392973	20.4152
ENSG00000273319		4.33904	1.77779	-1.23987	9.35805e-05	0.00392973	20.4124
ENSG00000123416	TUBA1B	10.3692	0.418012	0.476461	9.38263e-06	0.000945547	28.5185
ENSG00000072364	AFF4	6.57171	0.441807	-0.637607	9.39076e-07	0.000229147	38.0415
ENSG00000072506	HSD17B10	7.40306	0.313121	0.427651	9.40752e-06	0.000945547	28.5084
ENSG00000088986	DYNLL1	9.58886	0.327376	0.424624	9.42676e-06	0.000945547	28.5006
ENSG00000124562	SNRPC	7.9761	0.163519	0.258608	9.50134e-05	0.00397702	20.3631
ENSG00000275395	FCGBP	2.93121	3.17986	-2.34254	9.51473e-05	0.00397702	20.3585
ENSG00000138111	MFSD13A	4.20074	0.656753	0.829704	9.51699e-06	0.000945547	28.4643
ENSG00000106404	CLDN15	4.17457	1.79874	-1.58798	9.57021e-06	0.000945547	28.4431
ENSG00000167191	GPRC5B	5.45205	2.72923	1.55164	9.60646e-06	0.000945547	28.4286
ENSG00000131788	PIAS3	4.38212	0.501694	0.599433	9.633e-05	0.00401716	20.3185
ENSG00000107719	PALD1	5.69137	0.54339	0.61543	9.69562e-06	0.000945547	28.3935
ENSG00000115363	EVA1A	3.85067	0.946032	0.860518	9.70825e-05	0.00403921	20.2933
ENSG00000114115	RBP1	6.78829	3.08045	1.45936	9.75061e-06	0.000945547	28.3719
ENSG00000154723	ATP5PF	9.48926	0.268193	0.323583	9.75424e-05	0.00404175	20.278
ENSG00000137563	GGH	6.8988	0.874894	0.72931	9.75762e-06	0.000945547	28.3692
ENSG00000172500	FIBP	7.15784	0.263433	0.335496	9.7883e-05	0.00404175	20.2667
ENSG00000185043	CIB1	7.95705	0.461646	-0.44457	9.7912e-05	0.00404175	20.2657
ENSG00000081019	RSBN1	5.51664	0.469192	-0.605845	9.79217e-06	0.000945547	28.3557
ENSG00000134644	PUM1	6.59011	0.376861	-0.421565	9.80389e-05	0.00404175	20.2616
ENSG00000065883	CDK13	5.27872	0.562351	-0.691519	9.89378e-06	0.000950276	28.3165
ENSG00000181061	HIGD1A	6.92803	0.458971	0.447352	9.92787e-05	0.00408354	20.2209

## Sheet: Crohns_vs_UC_Duo
GeneID	Gene_Name	AverageLogCPM	Posterior_variance	Crohns_v_UC_Duo	P.Value	adj.P.Val	F_stat
ENSG00000132646	PCNA	7.49985	0.369481	-0.402175	0.000100018	0.00526535	20.197
ENSG00000067715	SYT1	3.15823	2.15167	-2.67646	0.000102136	0.00535052	20.1293
ENSG00000152217	SETBP1	0.134607	1.00254	-3.90749	0.000102228	0.00535052	20.1264
ENSG00000164405	UQCRQ	9.96048	0.218366	-0.29327	0.000103117	0.00538148	20.0984
ENSG00000103035	PSMD7	7.99727	0.285229	-0.342251	0.000103861	0.00540466	20.0753
ENSG00000065328	MCM10	4.93041	0.839515	-0.767885	0.000105207	0.00543198	20.0338
ENSG00000135404	CD63	10.3582	0.485443	-0.434999	0.000105325	0.00543198	20.0302
ENSG00000173113	TRMT112	8.45331	0.225869	-0.304079	0.000105669	0.00543198	20.0197
ENSG00000196976	LAGE3	5.46648	0.479396	-0.519943	0.000105862	0.00543198	20.0138
ENSG00000123219	CENPK	5.25025	0.544274	-0.559159	0.00010589	0.00543198	20.013
ENSG00000115363	EVA1A	3.85067	0.946032	-1.00398	0.000106549	0.00543647	19.993
ENSG00000058262	SEC61A1	6.9628	0.377989	-0.403955	0.000106862	0.00543647	19.9836
ENSG00000031698	SARS	7.98048	0.742076	0.568802	0.000106881	0.00543647	19.983
ENSG00000188229	TUBB4B	9.06803	0.567843	-0.477263	0.000107301	0.00543742	19.9704
ENSG00000152518	ZFP36L2	7.06958	0.877483	0.636788	0.000107502	0.00543742	19.9644
ENSG00000181577	C6orf223	4.32093	1.6465	1.20471	0.000107831	0.00543884	19.9546
ENSG00000108671	PSMD11	7.67498	0.346309	-0.38246	0.000108184	0.00543939	19.9441
ENSG00000111716	LDHB	9.46962	0.291616	-0.339576	0.000108616	0.00543939	19.9313
ENSG00000185551	NR2F2	4.57918	0.823409	-0.717655	0.000108746	0.00543939	19.9274
ENSG00000169914	OTUD3	3.30029	1.09254	1.13736	0.000109752	0.00546891	19.8978
ENSG00000087502	ERGIC2	6.0569	0.404817	-0.434159	0.000109942	0.00546891	19.8923
ENSG00000026751	SLAMF7	1.15424	1.51601	-2.47218	0.000110616	0.00548735	20.5622
ENSG00000166889	PATL1	5.03992	0.506513	0.560725	0.000111127	0.00549757	19.8579
ENSG00000180879	SSR4	8.94732	0.380619	-0.387627	0.000111636	0.00550654	19.8433
ENSG00000107438	PDLIM1	7.7376	0.622135	0.518966	0.000111918	0.00550654	19.8352
ENSG00000163072	NOSTRIN	3.33215	1.46904	1.63212	0.000112494	0.00551987	19.8187
ENSG00000267002		3.18689	0.885057	1.10304	0.000113195	0.00553632	19.7988
ENSG00000122779	TRIM24	5.11503	0.786191	0.711749	0.000113778	0.00553632	19.7824
ENSG00000133606	MKRN1	5.58833	0.528065	0.537171	0.000113807	0.00553632	19.7816
ENSG00000243147	MRPL33	7.94593	0.327504	-0.363777	0.000114056	0.00553632	19.7746
ENSG00000126067	PSMB2	7.63631	0.284715	-0.344928	0.00011446	0.00554103	19.7632
ENSG00000168938	PPIC	5.84221	0.837087	-0.622499	0.00011527	0.00556534	19.7407
ENSG00000188064	WNT7B	1.43008	2.05728	-2.67065	0.000116395	0.00560464	19.7096
ENSG00000171155	C1GALT1C1	5.2495	0.643128	-0.588808	0.000117308	0.00562277	19.6847
ENSG00000128965	CHAC1	3.90716	2.4098	1.51459	0.000117634	0.00562277	19.6758
ENSG00000109046	WSB1	6.81258	1.28424	0.759572	0.000117705	0.00562277	19.6739
ENSG00000100632	ERH	8.37998	0.256406	-0.318864	0.000119138	0.00566489	19.6353
ENSG00000180745	CLRN3	5.33757	1.98183	1.23991	0.000119215	0.00566489	19.6332
ENSG00000172586	CHCHD1	6.52083	0.439566	-0.443264	0.000120525	0.00571214	19.5983
ENSG00000134532	SOX5	0.989079	1.3444	-2.65629	0.000121147	0.00572655	19.5819
ENSG00000108592	FTSJ3	5.71234	0.542089	-0.518975	0.000121955	0.00574971	19.5607
ENSG00000164120	HPGD	0.86961	2.06632	-2.90933	0.000123661	0.00581485	19.5165
ENSG00000102144	PGK1	9.38877	0.963003	0.618288	0.000124609	0.00581485	19.4922
ENSG00000256235	SMIM3	6.69009	0.845915	0.624757	0.000124707	0.00581485	19.4897
ENSG00000244187	TMEM141	7.20035	0.740398	0.574839	0.000124876	0.00581485	19.4854
ENSG00000145555	MYO10	7.4865	0.512779	0.477963	0.000125084	0.00581485	19.4801
ENSG00000196954	CASP4	5.83486	0.537813	0.517068	0.000125269	0.00581485	19.4754
ENSG00000165688	PMPCA	5.88504	0.468578	-0.478585	0.000127113	0.0058789	19.429
ENSG00000175582	RAB6A	5.56551	0.384531	0.447432	0.000127478	0.0058789	19.4199
ENSG00000146731	CCT6A	8.56175	0.315649	-0.352359	0.000127625	0.0058789	19.4162
ENSG00000143621	ILF2	8.05569	0.24403	-0.311583	0.000129323	0.00594194	19.3743
ENSG00000117410	ATP6V0B	7.81753	0.346547	-0.369127	0.000130401	0.00597628	19.3479
ENSG00000069974	RAB27A	3.23535	1.02156	-0.997825	0.000131121	0.00599405	19.3305
ENSG00000182934	SRPRA	6.19225	0.591235	-0.51367	0.000131851	0.00600592	19.3129
ENSG00000157514	TSC22D3	4.9129	1.97402	1.11299	0.000132046	0.00600592	19.3082
ENSG00000198625	MDM4	5.9839	1.23636	0.79327	0.000132804	0.00602521	19.2901
ENSG00000185565	LSAMP	2.60035	3.22322	-2.30452	0.000137777	0.00623518	19.1738
ENSG00000057019	DCBLD2	6.00822	2.12926	-1.02154	0.000138819	0.00625959	19.15
ENSG00000147536	GINS4	4.8364	0.63022	-0.648146	0.000139009	0.00625959	19.1457
ENSG00000166046	TCP11L2	1.96638	0.968672	1.4947	0.000139988	0.00628798	19.1236
ENSG00000142484	TM4SF5	3.32325	1.88184	1.45756	0.000141226	0.00632782	19.0958
ENSG00000128298	BAIAP2L2	3.44059	2.37895	1.52926	0.000142329	0.00636148	19.0713
ENSG00000176476	SGF29	4.53677	0.528379	0.606404	0.000143663	0.00639074	19.0419
ENSG00000120690	ELF1	6.13448	0.510257	0.495073	0.000144004	0.00639074	19.0345
ENSG00000263343		2.92204	0.855449	1.04863	0.000144045	0.00639074	19.0335
ENSG00000086061	DNAJA1	8.13221	0.476363	-0.429915	0.000147532	0.00652936	18.9583
ENSG00000171161	ZNF672	4.71624	0.506478	-0.562917	0.00014907	0.00658133	18.9257
ENSG00000044459	CNTLN	3.77846	0.900708	-0.916968	0.000149854	0.00659978	18.9093
ENSG00000150687	PRSS23	7.19963	2.11964	-0.913497	0.000151927	0.00667481	18.8662
ENSG00000087842	PIR	4.43477	1.1145	-0.868609	0.000153429	0.00672443	18.8353
ENSG00000118689	FOXO3	4.93914	0.680823	0.642418	0.000153971	0.00673184	18.8243
ENSG00000165105	RASEF	4.27288	0.751725	0.716459	0.000154726	0.00674854	18.809
ENSG00000165092	ALDH1A1	7.04951	1.60868	-0.82435	0.000156655	0.00681621	18.7702
ENSG00000086696	HSD17B2	4.84233	5.35241	2.06366	0.0001577	0.00682395	18.7494
ENSG00000116649	SRM	6.0055	0.408611	-0.435307	0.000157778	0.00682395	18.7478
ENSG00000147669	POLR2K	6.52065	0.50373	-0.469266	0.000157967	0.00682395	18.7441
ENSG00000150787	PTS	6.25946	0.493851	-0.462835	0.000158659	0.00683225	18.7304
ENSG00000099204	ABLIM1	6.79969	0.660532	0.54466	0.000158916	0.00683225	18.7254
ENSG00000211445	GPX3	5.95354	3.27362	-1.17597	0.000160768	0.00689547	18.6892
ENSG00000067836	ROGDI	4.99867	0.482921	-0.508347	0.000161266	0.00690041	18.6795
ENSG00000218069	RSL24D1P1	2.72783	0.912183	1.30493	0.000162707	0.00694561	18.6517
ENSG00000234665		0.696392	2.30945	9.39184	0.000163872	0.00697093	22.7893
ENSG00000151503	NCAPD3	5.73704	0.439107	-0.476219	0.000164072	0.00697093	18.6257
ENSG00000131876	SNRPA1	5.57945	0.420675	-0.460323	0.000165871	0.00703082	18.5917
ENSG00000173281	PPP1R3B	4.28654	1.91639	1.17671	0.000166355	0.00703481	18.5826
ENSG00000144579	CTDSP1	5.00317	0.681297	0.628361	0.000166947	0.00704337	18.5715
ENSG00000023171	GRAMD1B	2.88633	1.44691	1.29945	0.000168795	0.00709456	18.5373
ENSG00000162614	NEXN	4.31332	3.03047	-1.30833	0.000169401	0.00709456	18.5261
ENSG00000167283	ATP5MG	8.82131	0.190032	-0.265973	0.00016964	0.00709456	18.5217
ENSG00000064225	ST3GAL6	2.08202	1.99982	-2.05389	0.000169732	0.00709456	18.52
ENSG00000100347	SAMM50	6.05001	0.482891	-0.467207	0.000171984	0.00717211	18.479
ENSG00000279608		1.00168	1.3268	-2.2645	0.000175751	0.0073123	18.4117
ENSG00000134569	LRP4	2.62176	1.06923	1.80315	0.000176674	0.00733382	18.3955
ENSG00000125356	NDUFA1	8.72611	0.230425	-0.292268	0.000177541	0.00735288	18.3803
ENSG00000198937	CCDC167	6.37273	0.479632	-0.457918	0.000180356	0.00745237	18.3316
ENSG00000181649	PHLDA2	8.38896	0.625647	-0.477355	0.000181724	0.00748827	18.3082
ENSG00000155760	FZD7	3.64681	0.846199	0.930467	0.000182095	0.00748827	18.3018
ENSG00000259781	HMGB1P6	6.14067	0.295882	-0.37163	0.000182469	0.00748827	18.2955
ENSG00000164062	APEH	6.6136	0.374043	-0.395351	0.000185334	0.00758862	18.2473
ENSG00000210077	MT-TV	7.45012	6.24761	1.68858	0.000186659	0.00762556	18.2253
ENSG00000092853	CLSPN	6.74367	0.959488	-0.646635	0.00018744	0.00762581	18.2124
ENSG00000107731	UNC5B	2.96396	1.10029	1.10251	0.000187811	0.00762581	18.2063
ENSG00000122952	ZWINT	6.31539	0.52854	-0.484566	0.000187932	0.00762581	18.2043
ENSG00000113845	TIMMDC1	6.38443	0.571413	-0.484604	0.000189767	0.00768301	18.1743
ENSG00000168393	DTYMK	7.26838	0.351965	-0.37484	0.000191213	0.00772423	18.1509
ENSG00000188488	SERPINA5	2.93961	3.67035	-2.8613	0.000192027	0.00772702	18.722
ENSG00000140395	WDR61	6.2657	0.446155	-0.44074	0.000192138	0.00772702	18.136
ENSG00000197299	BLM	4.38724	0.743096	-0.778824	0.000192918	0.00774116	18.1235
ENSG00000197111	PCBP2	8.19631	0.590564	0.476076	0.000194022	0.00776819	18.1059
ENSG00000218502	H2AFZP3	4.17965	0.551334	-0.645966	0.00019579	0.00780517	18.078
ENSG00000203760	CENPW	6.3162	0.457007	-0.453206	0.00019581	0.00780517	18.0777
ENSG00000224550		5.6223	0.432703	-0.452378	0.000197403	0.00785132	18.0527
ENSG00000095906	NUBP2	6.72189	0.383144	-0.393473	0.000198817	0.00789018	18.0308
ENSG00000101367	MAPRE1	6.19525	0.376922	-0.401277	0.00019955	0.00790192	18.0194
ENSG00000115414	FN1	1.00793	1.30227	-2.40549	0.000201243	0.00795154	17.9935
ENSG00000172216	CEBPB	4.20235	1.26072	0.927263	0.000202447	0.00796711	17.9751
ENSG00000117632	STMN1	9.21474	0.407989	-0.381104	0.00020252	0.00796711	17.974
ENSG00000115594	IL1R1	0.503853	1.1499	-2.89545	0.00020529	0.00805854	17.9323
ENSG00000126088	UROD	6.34471	0.402356	-0.412595	0.000206592	0.00809203	17.9129
ENSG00000163479	SSR2	8.52576	0.355273	-0.358998	0.000208495	0.00813164	17.8848
ENSG00000166483	WEE1	4.60208	2.00279	1.17759	0.000208504	0.00813164	17.8847
ENSG00000118596	SLC16A7	2.39703	2.22301	-1.68405	0.000212331	0.00826305	17.829
ENSG00000156804	FBXO32	2.74451	0.929238	1.38712	0.000212881	0.00826664	17.821
ENSG00000064787	BCAS1	2.22033	1.39819	-1.47418	0.000215421	0.00834734	17.7847
ENSG00000227462	PSME2P6	5.26149	0.505712	-0.493732	0.000215886	0.00834745	17.7781
ENSG00000112406	HECA	2.85822	1.01406	1.19397	0.000218501	0.00843049	17.7414
ENSG00000113369	ARRDC3	4.97476	3.28861	1.45432	0.000219241	0.0084346	17.731
ENSG00000152078	TMEM56	4.77781	0.661258	-0.595608	0.000219542	0.0084346	17.7268
ENSG00000154582	ELOC	7.73017	0.197983	-0.269588	0.000220382	0.00843686	17.7152
ENSG00000185651	UBE2L3	7.00792	0.267742	-0.322534	0.00022069	0.00843686	17.7109
ENSG00000196126	HLA-DRB1	3.99988	8.18528	-2.4989	0.000221002	0.00843686	17.7066
ENSG00000135100	HNF1A	3.548	0.987844	1.03005	0.00022357	0.00850498	17.6713
ENSG00000168453	HR	1.64348	1.25799	1.96211	0.000223729	0.00850498	17.6692
ENSG00000170043	TRAPPC1	6.98906	0.422196	-0.404782	0.000225202	0.00854301	17.6492
ENSG00000158023	WDR66	2.78709	1.45066	1.65646	0.000226643	0.00857744	17.6297
ENSG00000000419	DPM1	6.2255	0.453344	-0.438346	0.00022706	0.00857744	17.6241
ENSG00000150594	ADRA2A	5.05628	1.34187	0.854987	0.000228779	0.00862434	17.6012
ENSG00000249042		3.97677	0.791742	-0.726611	0.000230102	0.00865615	17.5836
ENSG00000118816	CCNI	9.32099	0.317096	0.339965	0.000233238	0.00875588	17.5424
ENSG00000168528	SERINC2	7.45261	0.794524	0.554534	0.000234694	0.00879226	17.5235
ENSG00000100814	CCNB1IP1	5.50973	0.476061	0.489528	0.000235497	0.00880408	17.5131
ENSG00000185532	PRKG1	0.0717261	0.97061	-4.34594	0.000236371	0.0088185	19.7583
ENSG00000120937	NPPB	3.71466	6.67392	2.37726	0.000237575	0.00884512	17.4864
ENSG00000013583	HEBP1	6.19284	0.60608	0.521029	0.000240312	0.00892864	17.4517
ENSG00000102898	NUTF2	8.11659	0.25705	-0.301589	0.000243518	0.00902916	17.4115
ENSG00000099817	POLR2E	8.28684	0.191111	-0.259359	0.000244205	0.00903609	17.4029
ENSG00000124172	ATP5F1E	9.6804	0.27797	-0.307753	0.000246289	0.00909456	17.3772
ENSG00000134001	EIF2S1	7.21937	0.270133	-0.318496	0.000246881	0.00909782	17.3699
ENSG00000132950	ZMYM5	3.9831	0.663318	0.677872	0.00024813	0.00910569	17.3546
ENSG00000097021	ACOT7	6.74937	0.443901	-0.424604	0.000248566	0.00910569	17.3493
ENSG00000116251	RPL22	7.52357	0.290276	0.334394	0.000249008	0.00910569	17.3439
ENSG00000113328	CCNG1	7.53388	0.377653	0.383367	0.000249112	0.00910569	17.3427
ENSG00000111912	NCOA7	5.13882	0.65623	0.579073	0.000251307	0.00916736	17.3161
ENSG00000164109	MAD2L1	6.33486	0.441129	-0.428927	0.000252378	0.00917039	17.3033
ENSG00000075426	FOSL2	5.43738	1.79179	0.904554	0.000252457	0.00917039	17.3023
ENSG00000198846	TOX	3.81603	0.784693	0.937778	0.000252913	0.00917039	17.2969
ENSG00000141526	SLC16A3	5.80378	1.11843	0.708954	0.000255405	0.00919721	17.2673
ENSG00000136141	LRCH1	4.00562	0.898434	0.841447	0.000255489	0.00919721	17.2663
ENSG00000176102	CSTF3	5.32671	0.460258	-0.474697	0.000255652	0.00919721	17.2643
ENSG00000262413		1.27315	0.817042	-1.72614	0.00025569	0.00919721	17.2639
ENSG00000007202	KIAA0100	6.01868	0.348735	-0.383807	0.000256264	0.00919954	17.2571
ENSG00000150527	MIA2	4.43261	1.19877	0.871629	0.000257535	0.00921926	17.2422
ENSG00000119408	NEK6	5.62017	0.783367	0.626422	0.000257835	0.00921926	17.2387
ENSG00000105519	CAPS	3.3726	1.84814	-1.13825	0.000259028	0.00922247	17.2247
ENSG00000183648	NDUFB1	8.44006	0.273129	-0.308636	0.00025936	0.00922247	17.2209
ENSG00000157837	SPPL3	4.77468	0.48186	0.53433	0.000259457	0.00922247	17.2197
ENSG00000127884	ECHS1	8.4689	0.309977	-0.327147	0.000261414	0.00927378	17.1971
ENSG00000189120	SP6	1.52765	0.924172	1.94259	0.000262439	0.00928006	17.1853
ENSG00000136231	IGF2BP3	4.44646	1.93925	1.18202	0.000262973	0.00928006	17.1791
ENSG00000184840	TMED9	8.98943	0.399729	-0.36973	0.000263203	0.00928006	17.1765
ENSG00000172831	CES2	5.98261	1.24685	0.769871	0.000263805	0.00928006	17.1696
ENSG00000131153	GINS2	6.79265	0.813684	-0.577712	0.000264254	0.00928006	17.1645
ENSG00000124097	HMGB1P1	5.24378	0.398652	-0.459598	0.000264675	0.00928006	17.1597
ENSG00000116521	SCAMP3	6.36643	0.361058	-0.377409	0.000265784	0.00929889	17.1471
ENSG00000146674	IGFBP3	7.03789	3.48485	1.21889	0.000266242	0.00929889	17.1419
ENSG00000168078	PBK	6.28483	0.421411	-0.429296	0.000269588	0.0093976	17.1043
ENSG00000106399	RPA3	7.30083	0.289254	-0.328354	0.000272025	0.00946426	17.0772
ENSG00000205336	ADGRG1	6.68757	0.431003	0.414664	0.000273483	0.00949671	17.0612
ENSG00000085063	CD59	7.94292	0.609712	-0.455767	0.000279119	0.0096738	16.9999
ENSG00000108406	DHX40	5.146	0.519668	0.524929	0.000281667	0.00974341	16.9726
ENSG00000168216	LMBRD1	4.80129	0.410767	0.474665	0.000282879	0.00976617	16.9598
ENSG00000161981	SNRNP25	6.30468	1.09924	-0.667059	0.000283407	0.00976617	16.9542
ENSG00000162543	UBXN10	2.44947	1.22334	1.42334	0.000284919	0.0097996	16.9382
ENSG00000204983	PRSS1	7.48291	7.4963	1.93972	0.000285742	0.00980922	16.9296
ENSG00000133135	RNF128	5.63517	1.03234	0.686318	0.0002863	0.00980972	16.9237
ENSG00000129128	SPCS3	7.26207	0.544286	-0.440054	0.000288122	0.00985346	16.9047
ENSG00000145113	MUC4	2.98359	2.68227	1.71407	0.000290209	0.00988274	16.8831
ENSG00000102054	RBBP7	7.38809	0.275292	-0.315647	0.000290923	0.00988274	16.8758
ENSG00000065600	TMEM206	3.71399	0.738989	-0.77351	0.000291083	0.00988274	16.8741
ENSG00000166503	HDGFL3	4.20244	4.57078	-1.98962	0.000291168	0.00988274	16.8732
ENSG00000140279	DUOX2	3.66698	3.69071	2.16653	0.000295821	0.0100218	16.8258
ENSG00000255717	SNHG1	4.89784	1.56116	0.958633	0.000297838	0.0100713	16.8055
ENSG00000166226	CCT2	7.99357	0.288398	-0.316466	0.000299647	0.0101135	16.7874
ENSG00000118705	RPN2	8.52705	0.22795	-0.277246	0.00030155	0.0101393	16.7685
ENSG00000125166	GOT2	6.81416	0.530072	-0.447825	0.000301927	0.0101393	16.7648
ENSG00000109084	TMEM97	7.99193	1.03904	0.614946	0.000302095	0.0101393	16.7631
ENSG00000135766	EGLN1	4.97189	0.564041	0.539488	0.000304203	0.0101911	16.7424
ENSG00000177119	ANO6	4.51852	0.593633	0.610601	0.000305481	0.0102149	16.7299
ENSG00000151748	SAV1	5.68565	0.774412	0.591416	0.000306161	0.0102188	16.7233
ENSG00000111639	MRPL51	8.07907	0.244799	-0.291799	0.000307548	0.0102347	16.7098
ENSG00000006015	REX1BD	6.52751	0.448037	-0.415751	0.000307773	0.0102347	16.7076
ENSG00000102981	PARD6A	3.3041	0.927276	-0.933153	0.000308701	0.0102467	16.6986
ENSG00000136518	ACTL6A	6.20352	0.315517	-0.363689	0.00031027	0.0102799	16.6835
ENSG00000083720	OXCT1	5.19411	0.58731	-0.527	0.000311907	0.0102826	16.6679
ENSG00000108479	GALK1	4.99327	0.631986	-0.556838	0.000312318	0.0102826	16.664
ENSG00000187735	TCEA1	5.40311	0.376339	0.425273	0.000312362	0.0102826	16.6635
ENSG00000114812	VIPR1	3.1787	0.936016	1.07156	0.000312628	0.0102826	16.661
ENSG00000141753	IGFBP4	6.32065	0.952075	0.680638	0.000315587	0.010361	16.633
ENSG00000132199	ENOSF1	5.97073	0.814674	0.589359	0.000318311	0.0104234	16.6074
ENSG00000151715	TMEM45B	6.43498	1.29117	0.728722	0.000319101	0.0104234	16.6
ENSG00000178607	ERN1	2.15759	1.43153	1.60295	0.000319219	0.0104234	16.5989
ENSG00000118971	CCND2	8.25255	0.773485	0.535788	0.000322249	0.010485	16.5709
ENSG00000174705	SH3PXD2B	3.30142	0.815817	-0.859879	0.000322268	0.010485	16.5707
ENSG00000214262	ANKRD36BP1	7.64281	0.662265	-0.485144	0.00032386	0.0105179	16.5561
ENSG00000167103	PIP5KL1	2.61096	1.5325	1.43155	0.000325075	0.0105292	16.5449
ENSG00000187800	PEAR1	0.972045	0.966245	1.78114	0.000325374	0.0105292	16.5422
ENSG00000133134	BEX2	5.77829	1.7175	0.918952	0.000329524	0.0106444	16.5046
ENSG00000011198	ABHD5	4.28256	0.816324	-0.681828	0.000335768	0.0108267	16.449
ENSG00000100442	FKBP3	7.6439	0.309114	-0.32754	0.000336425	0.0108286	16.4432
ENSG00000129493	HEATR5A	4.3817	0.543432	-0.554324	0.000339168	0.0108967	16.4191
ENSG00000185101	ANO9	3.50916	0.834691	0.920703	0.000339747	0.0108967	16.4141
ENSG00000125901	MRPS26	8.08406	0.249838	-0.289677	0.000341249	0.0109115	16.401
ENSG00000099834	CDHR5	1.24825	1.26695	2.77336	0.000341513	0.0109115	16.3988
ENSG00000116574	RHOU	3.53601	1.29727	1.14458	0.000342024	0.0109115	16.3943
ENSG00000109743	BST1	0.918413	0.868608	-2.09152	0.000345298	0.0109777	16.3662
ENSG00000156976	EIF4A2	7.66888	0.536335	0.437847	0.000345314	0.0109777	16.366
ENSG00000116584	ARHGEF2	5.34935	1.07593	0.732027	0.000347104	0.0110079	16.3508
ENSG00000213339	QTRT1	4.99361	1.10711	0.817857	0.000348595	0.0110079	16.3381
ENSG00000197780	TAF13	5.05298	0.697519	-0.566124	0.000349079	0.0110079	16.334
ENSG00000140365	COMMD4	6.42503	0.437064	-0.409575	0.000349105	0.0110079	16.3338
ENSG00000165023	DIRAS2	0.464764	0.966934	3.31515	0.000349365	0.0110079	16.3316
ENSG00000116661	FBXO2	5.26583	2.75649	1.15061	0.000349922	0.0110079	16.3269
ENSG00000172845	SP3	4.92986	0.458296	0.489782	0.000354583	0.0111351	16.2878
ENSG00000269028	MTRNR2L12	4.18281	1.39924	0.955311	0.000357212	0.0111982	16.266
ENSG00000164010	ERMAP	2.99961	0.834442	0.954052	0.000359173	0.0112373	16.2499
ENSG00000152056	AP1S3	5.65351	0.839195	-0.581898	0.000359769	0.0112373	16.245
ENSG00000151552	QDPR	5.97855	0.535219	-0.467412	0.000360374	0.0112373	16.2401
ENSG00000117450	PRDX1	8.93851	0.434072	-0.375429	0.000360948	0.0112373	16.2354
ENSG00000169242	EFNA1	5.87795	1.75756	0.87606	0.000362004	0.0112508	16.2268
ENSG00000135540	NHSL1	5.72898	2.03895	1.07356	0.000364618	0.0113126	16.2056
ENSG00000135272	MDFIC	1.60248	1.37959	-2.4573	0.000365855	0.0113315	16.1956
ENSG00000274849		0.524677	1.31024	3.33112	0.00036737	0.0113589	16.1835
ENSG00000111276	CDKN1B	5.16584	1.082	0.743787	0.000370353	0.0114064	16.1597
ENSG00000162704	ARPC5	8.05011	0.267514	-0.297957	0.00037067	0.0114064	16.1572
ENSG00000166387	PPFIBP2	5.74004	0.933473	0.659834	0.000370802	0.0114064	16.1561
ENSG00000204498	NFKBIL1	3.96772	0.670083	0.666167	0.000371652	0.0114131	16.1494
ENSG00000132768	DPH2	4.40897	0.721326	-0.65716	0.000373242	0.011419	16.1368
ENSG00000241852	C8orf58	2.72745	0.964286	1.07763	0.000373735	0.011419	16.133
ENSG00000106605	BLVRA	5.41195	1.31015	-0.731488	0.000373739	0.011419	16.1329
ENSG00000124562	SNRPC	7.9761	0.163519	-0.233812	0.000377732	0.0115215	16.1017
ENSG00000210082	MT-RNR2	14.8154	1.26817	0.63676	0.000381803	0.011626	16.0702
ENSG00000109738	GLRB	1.82531	1.85581	-1.72358	0.000383974	0.0116724	16.0536
ENSG00000135069	PSAT1	5.8111	1.64558	0.838225	0.000386468	0.0117285	16.0346
ENSG00000079805	DNM2	5.61661	0.391379	0.404833	0.000390144	0.0118202	16.0069
ENSG00000100804	PSMB5	8.09492	0.248782	-0.285929	0.000397354	0.0120185	15.9533
ENSG00000106244	PDAP1	8.00975	0.272341	-0.298097	0.000403028	0.0121697	15.9118
ENSG00000189060	H1F0	8.45865	2.17242	0.857933	0.000406042	0.0122397	15.8901
ENSG00000182938	OTOP3	0.564958	1.15407	-2.82264	0.000406702	0.0122397	17.7688
ENSG00000247498	GPRC5D-AS1	3.75337	1.20745	1.06823	0.000411108	0.0123517	15.8539
ENSG00000081019	RSBN1	5.51664	0.469192	0.460266	0.000412014	0.0123584	15.8474
ENSG00000165280	VCP	8.01745	0.326028	-0.326652	0.000415146	0.0124317	15.8253
ENSG00000053747	LAMA3	3.90812	2.08831	1.18337	0.000417662	0.0124718	15.8077
ENSG00000253958	CLDN23	3.15859	1.33669	-0.94707	0.000417867	0.0124718	15.8063
ENSG00000167515	TRAPPC2L	6.66834	0.488174	-0.417374	0.000421137	0.0125462	15.7836
ENSG00000108829	LRRC59	6.52544	0.415585	-0.383335	0.00042175	0.0125462	15.7793
ENSG00000114353	GNAI2	6.29337	0.394915	-0.379911	0.000424417	0.0126048	15.761
ENSG00000183508	TENT5C	3.35624	1.19236	-1.00948	0.000427244	0.0126644	15.7417
ENSG00000137757	CASP5	0.384358	0.815757	3.46437	0.000428389	0.0126644	16.185
ENSG00000160972	PPP1R16A	5.33947	0.446791	0.449808	0.000428717	0.0126644	15.7317
ENSG00000044574	HSPA5	8.91759	0.966851	0.576558	0.000429231	0.0126644	15.7282
ENSG00000197588	KLKP1	1.04352	1.30801	2.16113	0.000430315	0.0126757	15.7208
ENSG00000119431	HDHD3	5.86036	0.618205	0.501106	0.000432159	0.0127093	15.7084
ENSG00000225131	PSME2P2	5.43229	0.804626	-0.576558	0.000437453	0.0128441	15.673
ENSG00000105357	MYH14	6.3497	0.759571	0.544323	0.000438662	0.0128462	15.665
ENSG00000119969	HELLS	7.38744	0.630028	-0.471715	0.00043895	0.0128462	15.6631
ENSG00000196517	SLC6A9	3.07214	1.43969	1.14407	0.000444919	0.0129863	15.6239
ENSG00000267868		1.30057	1.11368	2.68397	0.000445176	0.0129863	15.6222
ENSG00000059573	ALDH18A1	7.1168	0.430951	0.393774	0.000447648	0.0130374	15.6061
ENSG00000116237	ICMT	6.42991	0.388193	-0.373216	0.000449666	0.0130751	15.5931
ENSG00000126878	AIF1L	4.60461	0.81218	-0.686009	0.000450595	0.013081	15.5871
ENSG00000150551	LYPD1	1.02286	1.4603	-2.54302	0.000458547	0.0132674	15.5364
ENSG00000114861	FOXP1	6.64082	0.645638	0.483421	0.000459076	0.0132674	15.5331
ENSG00000073849	ST6GAL1	3.3061	1.56427	-1.17538	0.000459219	0.0132674	15.5322
ENSG00000046604	DSG2	6.846	0.560029	0.450404	0.000460947	0.0132786	15.5213
ENSG00000089289	IGBP1	6.54474	0.415096	0.392635	0.00046108	0.0132786	15.5205
ENSG00000109066	TMEM104	3.05332	0.912192	-0.86495	0.000466195	0.0133981	15.4886
ENSG00000197635	DPP4	3.66481	1.75847	1.20132	0.000466951	0.0133981	15.4839
ENSG00000136908	DPM2	6.61047	0.319881	-0.333064	0.000467588	0.0133981	15.48
ENSG00000170345	FOS	4.99401	3.04372	1.28617	0.000468196	0.0133981	15.4762
ENSG00000148672	GLUD1	4.69661	0.969372	0.714366	0.000468982	0.0133994	15.4714
ENSG00000113749	HRH2	0.445928	1.42031	6.94952	0.00047256	0.0134803	19.44
ENSG00000164211	STARD4	5.42449	0.639953	0.528568	0.000474019	0.0135006	15.4405
ENSG00000076248	UNG	6.31756	0.603612	-0.48678	0.000476705	0.0135557	15.4242
ENSG00000163516	ANKZF1	5.42228	1.032	0.660373	0.000478217	0.0135666	15.415
ENSG00000110318	CEP126	2.82629	1.23698	1.3073	0.00047986	0.0135666	15.4051
ENSG00000100028	SNRPD3	8.04784	0.19215	-0.246566	0.000480093	0.0135666	15.4037
ENSG00000106565	TMEM176B	5.22245	2.77798	1.20337	0.000480765	0.0135666	15.3997
ENSG00000165915	SLC39A13	3.5477	0.603988	-0.639641	0.000480846	0.0135666	15.3992
ENSG00000165916	PSMC3	7.62224	0.31837	-0.321254	0.000481988	0.0135776	15.3924
ENSG00000162366	PDZK1IP1	4.79352	4.10694	1.52024	0.000485034	0.0136223	15.3742
ENSG00000105618	PRPF31	7.06388	0.3822	-0.357288	0.000485083	0.0136223	15.3739
ENSG00000137710	RDX	5.63558	3.35749	-1.11852	0.000486698	0.0136464	15.3643
ENSG00000168385	2002-09-01	7.70392	0.289064	-0.30166	0.000488001	0.0136618	15.3566
ENSG00000134333	LDHA	9.78215	1.34221	0.646425	0.000496479	0.0138776	15.307
ENSG00000082515	MRPL22	7.58763	0.260706	-0.290095	0.000497618	0.0138879	15.3004
ENSG00000123131	PRDX4	7.82332	0.426223	-0.368553	0.000504789	0.0140663	15.2593
ENSG00000163382	NAXE	7.75187	0.383658	-0.349707	0.00050864	0.0141513	15.2374
ENSG00000213523	SRA1	6.90158	0.584808	-0.443308	0.000509832	0.0141513	15.2307
ENSG00000112576	CCND3	5.07884	0.636428	-0.51872	0.000510191	0.0141513	15.2287
ENSG00000100142	POLR2F	7.1701	0.256246	-0.291609	0.000514769	0.0142564	15.2031
ENSG00000248771	SMIM31	3.4447	2.29554	2.01603	0.000523121	0.0144655	15.1569
ENSG00000173702	MUC13	4.72273	2.15533	1.09503	0.00052671	0.0145425	15.1373
ENSG00000136436	CALCOCO2	5.83605	0.563111	0.472156	0.000531498	0.0146523	15.1114
ENSG00000167232	ZNF91	4.00064	0.776175	0.759295	0.000535735	0.014735	15.0886
ENSG00000147889	CDKN2A	3.25654	2.39577	-1.63243	0.000536718	0.014735	15.0834
ENSG00000272933		1.7744	1.69839	2.13747	0.000536945	0.014735	15.0822
ENSG00000183011	NAA38	8.08394	0.561353	-0.414869	0.000542781	0.0148509	15.0512
ENSG00000141522	ARHGDIA	7.06483	0.356021	-0.341132	0.000542816	0.0148509	15.0511
ENSG00000105486	LIG1	5.42308	0.497005	-0.470409	0.000544857	0.0148842	15.0403
ENSG00000261150	EPPK1	5.20325	2.37819	1.05674	0.000551184	0.0150343	15.0073
ENSG00000230989	HSBP1	8.64138	0.274605	-0.287327	0.000557406	0.0151811	14.9753
ENSG00000141447	OSBPL1A	5.7036	0.5433	0.470025	0.000560161	0.0152332	14.9612
ENSG00000146425	DYNLT1	8.04546	0.299582	-0.302199	0.000564586	0.0153066	14.9388
ENSG00000147010	SH3KBP1	7.22581	0.415498	0.372974	0.00056535	0.0153066	14.9349
ENSG00000149257	SERPINH1	5.31697	0.611156	0.515267	0.000565789	0.0153066	14.9327
ENSG00000100220	RTCB	6.76074	0.26192	-0.296845	0.000566252	0.0153066	14.9304
ENSG00000137575	SDCBP	7.4087	0.305777	-0.309526	0.000567788	0.0153252	14.9227
ENSG00000170017	ALCAM	5.84721	0.798962	-0.536731	0.000574082	0.0154543	14.8913
ENSG00000250799	PRODH2	0.1461	1.03515	5.0954	0.000574285	0.0154543	18.6072
ENSG00000167191	GPRC5B	5.45205	2.72923	-0.986072	0.000577219	0.0155102	14.8758
ENSG00000149089	APIP	5.5226	2.19736	-0.910269	0.000580564	0.0155769	14.8593
ENSG00000176845	METRNL	3.97409	1.03772	0.794464	0.000583761	0.0156324	14.8437
ENSG00000070814	TCOF1	7.08103	0.382464	-0.358727	0.000585543	0.0156324	14.835
ENSG00000108010	GLRX3	6.61679	0.385344	-0.360001	0.000586092	0.0156324	14.8324
ENSG00000172531	PPP1CA	7.9829	0.210695	-0.253977	0.000586095	0.0156324	14.8323
ENSG00000070770	CSNK2A2	5.76883	0.627309	0.501502	0.000591192	0.0157451	14.8077
ENSG00000147586	MRPS28	5.66799	0.550833	-0.464984	0.000593374	0.0157799	14.7973
ENSG00000272405		3.52489	0.679983	0.739582	0.000595362	0.015791	14.7878
ENSG00000035141	FAM136A	6.80778	0.450863	-0.38637	0.00059554	0.015791	14.7869
ENSG00000136167	LCP1	0.108973	1.45911	-4.08798	0.000603472	0.0159779	15.1504
ENSG00000106686	SPATA6L	2.50061	1.30024	1.25307	0.000609619	0.016117	14.7206
ENSG00000130349	C6orf203	5.77146	0.464338	-0.413569	0.000619302	0.0163384	14.676
ENSG00000159208	CIART	3.16809	2.00379	1.35977	0.000619806	0.0163384	14.6737
ENSG00000240972	MIF	7.04556	0.417227	0.368083	0.000622423	0.0163835	14.6617
ENSG00000186007	LEMD1	4.52929	1.47153	0.88526	0.000636095	0.016719	14.6003
ENSG00000169490	TM2D2	5.62898	0.47519	-0.421703	0.000640556	0.0167987	14.5805
ENSG00000169139	UBE2V2	6.69661	0.386453	-0.357129	0.000640988	0.0167987	14.5786
ENSG00000139793	MBNL2	5.95243	0.880243	0.571093	0.000645662	0.0168955	14.5581
ENSG00000177706	FAM20C	1.53296	1.79734	-2.06219	0.000647414	0.0168955	14.5505
ENSG00000166411	IDH3A	6.06363	0.445563	-0.400973	0.000648198	0.0168955	14.5471
ENSG00000166562	SEC11C	7.09628	0.438057	-0.370775	0.00064931	0.0168955	14.5422
ENSG00000139146	SINHCAF	6.67432	0.348239	0.342929	0.000649361	0.0168955	14.542
ENSG00000109920	FNBP4	6.11676	0.53705	0.43996	0.000653104	0.0169685	14.5258
ENSG00000182154	MRPL41	7.24899	0.385861	-0.345218	0.000658	0.0170711	14.5047
ENSG00000165795	NDRG2	4.68347	1.26552	-0.780423	0.000659187	0.0170774	14.4996
ENSG00000186480	INSIG1	8.40562	1.06175	0.576152	0.000672275	0.0173706	14.4443
ENSG00000088826	SMOX	4.00688	0.883173	0.747175	0.000673138	0.0173706	14.4407
ENSG00000067048	DDX3Y	4.12624	1.14649	2.03771	0.000673716	0.0173706	14.4382
ENSG00000204899	MZT1	5.75484	0.372527	-0.374678	0.000674352	0.0173706	14.4356
ENSG00000165030	NFIL3	3.60302	1.72662	1.14146	0.000679584	0.0174804	14.4138
ENSG00000088727	KIF9	5.16722	0.678711	-0.537609	0.000682216	0.017511	14.403
ENSG00000161249	DMKN	7.34541	0.427787	-0.362626	0.000682712	0.017511	14.4009
ENSG00000083444	PLOD1	6.16487	0.776232	0.521719	0.000684578	0.0175339	14.3933
ENSG00000197121	PGAP1	4.3935	1.39401	1.13866	0.000689986	0.017567	14.3711
ENSG00000151491	EPS8	6.56807	0.531062	0.424927	0.000690443	0.017567	14.3693
ENSG00000132912	DCTN4	4.90375	0.843275	0.633476	0.000691641	0.017567	14.3644
ENSG00000162062	TEDC2	3.87616	0.836771	-0.770517	0.00069186	0.017567	14.3635
ENSG00000105825	TFPI2	1.15617	1.33669	-2.42362	0.000692334	0.017567	14.3616
ENSG00000176014	TUBB6	4.22752	1.91674	-0.952289	0.000692407	0.017567	14.3613
ENSG00000160785	SLC25A44	4.16237	0.690468	-0.608367	0.000692679	0.017567	14.3602
ENSG00000148335	NTMT1	6.20638	0.585544	-0.435375	0.000696484	0.0176387	14.3448
ENSG00000087495	PHACTR3	2.20417	2.21312	-1.57123	0.000697673	0.0176441	14.34
ENSG00000197043	ANXA6	6.462	1.03059	-0.579758	0.000699233	0.0176588	14.3338
ENSG00000010165	EEF1AKNMT	4.97517	0.456183	-0.451091	0.000702359	0.0177125	14.3212
ENSG00000233836		0.398784	1.19523	-2.85516	0.00070332	0.0177125	14.3174
ENSG00000132823	OSER1	5.49669	0.676548	0.512403	0.000710561	0.0178496	14.2887
ENSG00000039068	CDH1	7.31556	0.547052	0.417015	0.000710742	0.0178496	14.288
ENSG00000079462	PAFAH1B3	6.80048	0.342786	-0.33407	0.000717655	0.0179982	14.2609
ENSG00000128165	ADM2	2.33321	1.343	1.32193	0.000724881	0.0181542	14.2328
ENSG00000105538	RASIP1	1.97409	1.95517	1.84585	0.000728236	0.0182117	14.2199
ENSG00000130707	ASS1	5.50388	2.20463	1.07478	0.000729193	0.0182117	14.2162
ENSG00000168398	BDKRB2	1.79504	2.01197	1.92941	0.000731847	0.018237	14.206
ENSG00000100147	CCDC134	3.06195	0.977721	-0.903649	0.000732227	0.018237	14.2046
ENSG00000212907	MT-ND4L	8.98771	2.58267	0.876556	0.000734787	0.0182681	14.1948
ENSG00000196352	CD55	5.20532	1.76773	0.904368	0.000735498	0.0182681	14.1921
ENSG00000264350	SNRPGP2	6.55521	0.417101	-0.372929	0.000736702	0.0182728	14.1876
ENSG00000167995	BEST1	3.09811	0.832516	0.843375	0.000740793	0.0182837	14.1721
ENSG00000109339	MAPK10	0.778978	0.826734	-1.89969	0.000741107	0.0182837	14.1709
ENSG00000168701	TMEM208	6.1834	0.327106	-0.329321	0.000741278	0.0182837	14.1703
ENSG00000217128	FNIP1	4.74641	0.950844	0.659875	0.000742444	0.0182837	14.1659
ENSG00000058091	CDK14	0.0717934	0.776491	-2.59561	0.000743163	0.0182837	14.3228
ENSG00000105327	BBC3	3.99176	1.1513	0.827624	0.000743729	0.0182837	14.161
ENSG00000204632	HLA-G	3.11406	2.16683	1.27813	0.000744398	0.0182837	14.1585
ENSG00000108523	RNF167	5.02627	0.979156	0.679482	0.000745239	0.0182837	14.1554
ENSG00000123066	MED13L	5.07657	0.610161	0.51729	0.000746328	0.0182855	14.1513
ENSG00000269893	SNHG8	8.18501	1.20472	0.617105	0.000750548	0.018364	14.1355
ENSG00000103550	KNOP1	7.59842	0.598146	-0.423523	0.000754902	0.0184383	14.1194
ENSG00000126453	BCL2L12	5.83345	0.489253	-0.426629	0.000755628	0.0184383	14.1167
ENSG00000276600	RAB7B	1.39392	1.36407	-1.56376	0.000758176	0.0184742	14.1073
ENSG00000169604	ANTXR1	2.35169	2.81397	-1.76434	0.000760764	0.0184742	14.0978
ENSG00000108528	SLC25A11	6.43013	0.323366	-0.324983	0.000761835	0.0184742	14.0939
ENSG00000113272	THG1L	4.84391	0.719489	0.577501	0.000762104	0.0184742	14.0929
ENSG00000131467	PSME3	6.18435	0.484839	-0.40763	0.000762213	0.0184742	14.0925
ENSG00000130449	ZSWIM6	3.4374	0.568147	0.662022	0.000765532	0.0185298	14.0804
ENSG00000176463	SLCO3A1	3.37677	1.06396	-0.862187	0.000772525	0.0186521	14.0551
ENSG00000250208	FZD10-AS1	-0.0134435	1.16813	-4.95299	0.000772754	0.0186521	23.6041
ENSG00000196365	LONP1	6.15302	0.87847	0.547769	0.000774361	0.0186521	14.0484
ENSG00000141258	SGSM2	3.95265	1.23025	0.816913	0.000774719	0.0186521	14.0472
ENSG00000116096	SPR	5.67314	0.621808	-0.472657	0.000782373	0.0188113	14.0198
ENSG00000180304	OAZ2	5.83425	0.46454	-0.401796	0.000785624	0.0188644	14.0082
ENSG00000198786	MT-ND5	9.70037	1.86227	0.733596	0.000789003	0.0189204	13.9963
ENSG00000255337		1.83417	0.92626	1.6197	0.000794095	0.0190172	13.9784
ENSG00000172016	REG3A	3.69894	4.59014	-2.06522	0.000796904	0.0190509	13.9686
ENSG00000204381	LAYN	0.198829	1.33425	-3.60264	0.000797613	0.0190509	13.9661
ENSG00000130816	DNMT1	8.05433	0.555808	-0.401163	0.000799585	0.0190728	13.9593
ENSG00000116285	ERRFI1	4.85148	1.43055	0.790828	0.000802024	0.0191057	13.9508
ENSG00000101182	PSMA7	10.3611	0.277129	-0.274542	0.000807401	0.0192085	13.9323
ENSG00000142273	CBLC	5.14502	0.544537	0.465229	0.000824287	0.0195844	13.8748
ENSG00000204580	DDR1	6.19209	0.553757	0.432124	0.000837084	0.0198541	13.8321
ENSG00000248810	LINC02432	1.00268	0.915912	-1.81306	0.000838732	0.0198541	15.2807
ENSG00000074266	EED	5.04431	0.344415	-0.384931	0.000838935	0.0198541	13.826
ENSG00000236008	LINC01814	2.31619	1.20996	1.35633	0.000845395	0.0199807	13.8048
ENSG00000154263	ABCA10	0.098348	0.964079	4.62603	0.000847686	0.0199828	14.4463
ENSG00000005448	WDR54	6.86477	0.353542	0.332893	0.000847694	0.0199828	13.7973
ENSG00000168090	COPS6	7.84764	0.254282	-0.268423	0.000852636	0.0200731	13.7812
ENSG00000120265	PCMT1	7.05489	0.331521	-0.315841	0.000856639	0.0201411	13.7683
ENSG00000166037	CEP57	6.38048	0.483481	0.40082	0.000867823	0.0203775	13.7324
ENSG00000136824	SMC2	6.73476	0.472112	-0.385867	0.000869287	0.0203853	13.7278
ENSG00000172172	MRPL13	7.19515	0.353997	-0.325491	0.000871467	0.02041	13.7208
ENSG00000154783	FGD5	0.504177	1.11865	2.9457	0.000872754	0.0204136	13.7168
ENSG00000012963	UBR7	4.53432	0.665963	-0.575206	0.000875779	0.0204536	13.7072
ENSG00000265354	TIMM23	6.61528	0.389461	-0.348258	0.000877477	0.0204536	13.7019
ENSG00000111361	EIF2B1	5.21909	0.538942	-0.45718	0.000878485	0.0204536	13.6987
ENSG00000100162	CENPM	6.81469	0.499067	-0.399154	0.000879551	0.0204536	13.6954
ENSG00000228474	OST4	9.24553	0.243143	-0.257108	0.000880738	0.0204536	13.6916
ENSG00000176142	TMEM39A	3.65047	0.722193	0.681616	0.000881262	0.0204536	13.69
ENSG00000215182	MUC5AC	2.8798	5.0433	-2.43822	0.000884191	0.0204834	13.6808
ENSG00000171793	CTPS1	5.29908	0.69183	-0.521618	0.00088481	0.0204834	13.6789
ENSG00000125875	TBC1D20	4.58551	0.533857	0.507692	0.00088914	0.0205528	13.6655
ENSG00000166143	PPP1R14D	4.06255	2.32203	1.21245	0.000890316	0.0205528	13.6618
ENSG00000215414	PSMA6P1	3.75712	0.581257	-0.584282	0.000891223	0.0205528	13.659
ENSG00000171045	TSNARE1	2.50425	2.3265	1.72735	0.00089356	0.020554	13.6518
ENSG00000085231	AK6	6.07955	0.371809	-0.350602	0.000893836	0.020554	13.6509
ENSG00000166130	IKBIP	3.76487	1.06067	-0.76681	0.000894692	0.020554	13.6483
ENSG00000092108	SCFD1	5.4087	0.469106	-0.412953	0.00090511	0.0207415	13.6164
ENSG00000071073	MGAT4A	4.83868	0.951865	0.714864	0.000905149	0.0207415	13.6163
ENSG00000111701	APOBEC1	0.912482	1.77118	3.42336	0.000908646	0.0207952	13.6057
ENSG00000129484	PARP2	4.9581	0.549986	-0.476896	0.000911122	0.0208255	13.5982
ENSG00000123191	ATP7B	2.31625	1.05795	1.18408	0.000917384	0.0209288	13.5794
ENSG00000086189	DIMT1	5.06184	0.460842	-0.432501	0.000918035	0.0209288	13.5774
ENSG00000119640	ACYP1	5.29427	0.640641	-0.508396	0.000919118	0.0209288	13.5742
ENSG00000116030	SUMO1	7.16033	0.254647	-0.27238	0.000931815	0.0211773	13.5365
ENSG00000167747	C19orf48	6.81079	0.796047	0.51583	0.00093278	0.0211773	13.5336
ENSG00000144354	CDCA7	6.85091	0.97368	0.591018	0.00093445	0.0211773	13.5287
ENSG00000176046	NUPR1	3.70494	3.32227	1.72614	0.000935401	0.0211773	13.5259
ENSG00000085999	RAD54L	4.01647	0.490309	-0.565351	0.000935897	0.0211773	13.5244
ENSG00000104763	ASAH1	6.66097	0.431855	-0.360619	0.000937895	0.021196	13.5186
ENSG00000099194	SCD	10.0139	2.15118	0.780038	0.000948142	0.0213769	13.4888
ENSG00000104325	DECR1	6.62425	0.500733	-0.390983	0.000949022	0.0213769	13.4862
ENSG00000106588	PSMA2	7.07209	0.328019	-0.311294	0.000949619	0.0213769	13.4845
ENSG00000231007	CDC20P1	3.70342	0.633909	-0.670054	0.000950636	0.0213769	13.4816
ENSG00000215319	EIF5P1	6.15899	0.353932	0.3441	0.000957578	0.0214807	13.4616
ENSG00000004399	PLXND1	0.934007	1.2713	-1.9165	0.000957632	0.0214807	13.4615
ENSG00000088970	KIZ	4.23539	1.77989	1.08277	0.000963048	0.0215403	13.446
ENSG00000147044	CASK	6.26682	0.91552	0.559527	0.000963114	0.0215403	13.4458
ENSG00000005059	MCUB	3.91543	0.841374	-0.689052	0.00096387	0.0215403	13.4437
ENSG00000101745	ANKRD12	6.15209	0.635408	0.457094	0.000967757	0.0215963	13.4326
ENSG00000238000		5.29071	0.889112	-0.566736	0.000968766	0.0215963	13.4298
ENSG00000007237		0.793575	1.58507	3.10506	0.00097181	0.0216054	13.4212
ENSG00000059804	SLC2A3	4.38146	7.75564	2.29162	0.000972418	0.0216054	13.4195
ENSG00000025434	NR1H3	4.11595	0.93855	0.726698	0.000972762	0.0216054	13.4185
ENSG00000072840	EVC	0.0827	1.22507	-2.95998	0.000977483	0.0216836	13.7421
ENSG00000052344	PRSS8	7.1368	0.790208	0.490127	0.000979568	0.0217031	13.3994
ENSG00000085117	CD82	6.17104	0.511464	0.403697	0.000984625	0.0217884	13.3853
ENSG00000116273	PHF13	3.78051	0.795578	-0.688964	0.00098944	0.0218682	13.372
ENSG00000086548	CEACAM6	5.64408	2.68443	-0.987169	0.000992436	0.0219076	13.3637
ENSG00000224837	GCSHP5	3.45562	0.831611	-0.761971	0.000995698	0.0219393	13.3547
ENSG00000100170	SLC5A1	5.00334	1.14127	0.713673	0.000996301	0.0219393	13.3531
ENSG00000023734	STRAP	7.19324	0.328528	-0.307593	0.00100439	0.0220605	13.331
ENSG00000231549	ATP5MDP1	5.59699	0.39301	-0.369619	0.00100477	0.0220605	13.33
ENSG00000135624	CCT7	7.89333	0.265249	-0.27177	0.00100615	0.0220605	13.3262
ENSG00000106392	C1GALT1	6.06275	0.528258	-0.404515	0.00100669	0.0220605	13.3247
ENSG00000123545	NDUFAF4	6.12213	0.486074	-0.396835	0.00100869	0.0220686	13.3193
ENSG00000142910	TINAGL1	7.24955	0.563089	0.403065	0.00100951	0.0220686	13.3171
ENSG00000183486	MX2	3.02577	2.42479	1.68494	0.00101353	0.0221297	13.3063
ENSG00000108091	CCDC6	5.01384	0.755177	0.544952	0.00102527	0.022359	13.2748
ENSG00000115204	MPV17	6.28919	0.408374	-0.353371	0.00103173	0.0224727	13.2577
ENSG00000131475	VPS25	6.55526	0.298546	-0.301085	0.00103811	0.0225844	13.2409
ENSG00000125347	IRF1	4.81859	0.704963	-0.51748	0.00104207	0.0226433	13.2305
ENSG00000184254	ALDH1A3	7.87283	3.8962	-1.00971	0.00104633	0.0227086	13.2194
ENSG00000037637	FBXO42	4.31696	0.79188	0.628113	0.00105215	0.0228075	13.2043
ENSG00000113758	DBN1	5.24825	0.535584	-0.439934	0.00105382	0.0228164	13.2
ENSG00000230138		-0.0127107	0.986741	4.35369	0.00105791	0.0228775	13.9427
ENSG00000124782	RREB1	5.02875	0.742865	0.545363	0.00106194	0.0229372	13.1791
ENSG00000151465	CDC123	6.98017	0.314835	-0.302859	0.00106435	0.0229617	13.1729
ENSG00000013810	TACC3	6.19642	0.515735	-0.416432	0.00107069	0.0230709	13.1568
ENSG00000160050	CCDC28B	4.49341	0.531264	-0.51083	0.001073	0.0230931	13.1509
ENSG00000179912	R3HDM2	5.32203	0.670789	0.503631	0.00107498	0.0230938	13.1459
ENSG00000137817	PARP6	3.54683	0.879117	0.758979	0.00107559	0.0230938	13.1444
ENSG00000111678	C12orf57	6.93762	0.362869	-0.321606	0.00107734	0.0231039	13.14
ENSG00000246705	H2AFJ	7.53819	0.32788	-0.298784	0.00109256	0.0234025	13.1019
ENSG00000106541	AGR2	10.807	0.985506	-0.497098	0.001095	0.023427	13.0958
ENSG00000172869	DMXL1	4.0455	0.716328	0.627124	0.00110054	0.0235177	13.0821
ENSG00000107937	GTPBP4	7.40112	0.445335	-0.354014	0.00110647	0.0236164	13.0675
ENSG00000115875	SRSF7	7.77809	0.40628	-0.331781	0.00111182	0.0237027	13.0545
ENSG00000130520		8.42142	0.259798	-0.263751	0.00112117	0.0238595	13.0318
ENSG00000140396	NCOA2	3.43116	0.87248	0.830503	0.00112246	0.0238595	13.0286
ENSG00000164741	DLC1	3.04164	0.772995	-0.705528	0.00112314	0.0238595	13.027
ENSG00000227173	MYL6P3	2.91476	1.12801	-0.893966	0.00112994	0.0239756	13.0107
ENSG00000156639	ZFAND3	4.5337	0.49295	0.466119	0.00113293	0.0239972	13.0035
ENSG00000158417	EIF5B	8.6549	0.364096	-0.310501	0.00113361	0.0239972	13.0019
ENSG00000004779	NDUFAB1	8.35298	0.253551	-0.259288	0.00114224	0.024133	12.9814
ENSG00000105220	GPI	8.44037	0.547427	0.383124	0.00114396	0.024133	12.9773
ENSG00000153140	CETN3	5.86059	0.436352	-0.380083	0.00114403	0.024133	12.9771
ENSG00000135720	DYNC1LI2	7.54689	0.222264	-0.245946	0.00114615	0.0241493	12.9721
ENSG00000187051	RPS19BP1	7.6542	0.328723	-0.297899	0.00114939	0.0241895	12.9645
ENSG00000135047	CTSL	4.23845	1.12895	-0.68974	0.00115325	0.0242176	12.9554
ENSG00000138495	COX17	6.54214	0.422969	-0.35262	0.0011547	0.0242176	12.952
ENSG00000177542	SLC25A22	3.52642	0.730112	-0.680585	0.00115475	0.0242176	12.9519
ENSG00000128311	TST	6.95064	0.495609	0.385418	0.00115729	0.0242426	12.946
ENSG00000100401	RANGAP1	6.3835	0.364966	-0.329373	0.00116191	0.0243112	12.9352
ENSG00000164329	TENT2	4.0456	0.809668	0.669965	0.00118123	0.0246751	12.8907
ENSG00000196230	TUBB	9.8495	0.424395	-0.330901	0.00118321	0.0246751	12.8861
ENSG00000101842	VSIG1	0.249425	1.48536	-3.63892	0.0011834	0.0246751	16.7453
ENSG00000168575	SLC20A2	5.30282	1.11259	0.631554	0.00118897	0.0247626	12.8731
ENSG00000100345	MYH9	8.39594	0.772689	0.457597	0.00119224	0.0247736	12.8656
ENSG00000077514	POLD3	6.67081	0.497051	-0.385863	0.00119224	0.0247736	12.8656
ENSG00000065361	ERBB3	6.27191	0.525971	0.413469	0.00119653	0.0248342	12.856
ENSG00000104450	SPAG1	4.33435	1.13376	-0.692902	0.00120088	0.0248891	12.8462
ENSG00000095585	BLNK	3.45372	1.23222	0.970364	0.00120193	0.0248891	12.8438
ENSG00000104881	PPP1R13L	3.82914	0.899504	0.729881	0.00120356	0.0248942	12.8402
ENSG00000106603	COA1	5.47641	0.460818	-0.401451	0.00120636	0.0249236	12.8339
ENSG00000140264	SERF2	10.4044	0.290777	-0.270252	0.00121106	0.0249922	12.8234
ENSG00000125304	TM9SF2	6.6659	0.531617	-0.393019	0.00121573	0.0250599	12.8131
ENSG00000013275	PSMC4	7.06786	0.362467	-0.315731	0.00121975	0.0251141	12.8042
ENSG00000010818	HIVEP2	3.05432	0.776627	0.795038	0.00122618	0.0251806	12.79
ENSG00000145012	LPP	6.74073	0.662238	0.443359	0.001228	0.0251806	12.786
ENSG00000236333	TRHDE-AS1	0.572596	2.40413	-4.59501	0.00122943	0.0251806	13.6564
ENSG00000130985	UBA1	6.60168	0.477188	-0.371147	0.0012305	0.0251806	12.7806
ENSG00000173237	C11orf86	1.25105	2.03092	2.83301	0.00123131	0.0251806	12.7788
ENSG00000130540	SULT4A1	1.23097	1.25699	1.53879	0.00123135	0.0251806	12.7787
ENSG00000076108	BAZ2A	6.34117	0.466546	0.382575	0.00124356	0.0254016	12.7522
ENSG00000156299	TIAM1	4.12318	1.74282	-0.970307	0.00124629	0.0254136	12.7463
ENSG00000078596	ITM2A	1.1784	2.65453	-2.85229	0.00124697	0.0254136	12.7448
ENSG00000168765	GSTM4	8.32756	2.90143	0.920201	0.00125127	0.0254642	12.7355
ENSG00000168137	SETD5	6.12294	0.4118	0.360305	0.00125227	0.0254642	12.7334
ENSG00000225137	DYNC1I2P1	5.33754	0.460369	-0.398337	0.00125542	0.0254947	12.7267
ENSG00000117877	CD3EAP	5.15569	0.730577	-0.539653	0.00125659	0.0254947	12.7242
ENSG00000197006	METTL9	6.53751	0.368769	-0.329517	0.00126712	0.0256795	12.7017
ENSG00000173436	MICOS10	7.64118	0.305498	-0.285558	0.00127512	0.0258126	12.6849
ENSG00000014919	COX15	5.58993	0.417281	0.379903	0.00127953	0.0258623	12.6756
ENSG00000184454	NCMAP	2.97605	1.91676	-1.2377	0.00128044	0.0258623	12.6737
ENSG00000111252	SH2B3	2.74074	0.947517	1.01207	0.00128563	0.0259145	12.6628
ENSG00000169020	ATP5ME	9.88652	0.29318	-0.271318	0.00128637	0.0259145	12.6613
ENSG00000136950	ARPC5L	6.48658	0.371871	-0.327334	0.00128864	0.0259145	12.6566
ENSG00000124253	PCK1	1.89287	1.44349	2.81639	0.00128969	0.0259145	12.6544
ENSG00000137198	GMPR	4.45783	1.20847	-0.7479	0.00129146	0.0259145	12.6507
ENSG00000128829	EIF2AK4	6.00325	0.579419	-0.427256	0.00129164	0.0259145	12.6503
ENSG00000135605	TEC	2.19665	0.771037	1.16136	0.00129574	0.0259647	12.6419
ENSG00000114248	LRRC31	0.531628	1.10702	3.29391	0.0012984	0.0259647	12.6363
ENSG00000112818	MEP1A	0.398872	1.34486	5.15573	0.00129863	0.0259647	13.3319
ENSG00000138162	TACC2	4.65073	1.23064	0.744225	0.00129989	0.0259647	12.6333
ENSG00000211459	MT-RNR1	11.0709	1.93156	0.700681	0.00130544	0.0260468	12.6219
ENSG00000127540	UQCR11	8.8617	0.299555	-0.275698	0.00130873	0.0260836	12.6151
ENSG00000204540	PSORS1C1	3.9599	1.49706	0.909597	0.00131077	0.0260903	12.611
ENSG00000101266	CSNK2A1	7.05426	0.32139	0.303803	0.00131196	0.0260903	12.6085
ENSG00000163082	SGPP2	3.86087	1.27848	0.851071	0.00132064	0.026234	12.5909
ENSG00000078124	ACER3	4.37139	0.602366	-0.499549	0.00132598	0.0262864	12.5801
ENSG00000231684	EIF1P3	4.29853	0.891749	0.637738	0.00132783	0.0262864	12.5764
ENSG00000166750	SLFN5	5.61096	2.28763	0.870712	0.00132863	0.0262864	12.5747
ENSG00000002933	TMEM176A	4.71469	3.35201	1.27435	0.0013291	0.0262864	12.5738
ENSG00000069667	RORA	2.33936	1.68864	1.3105	0.00133147	0.0263045	12.569
ENSG00000008324	SS18L2	6.20126	0.356072	-0.329432	0.00133669	0.0263789	12.5586
ENSG00000006625	GGCT	6.71164	0.37511	-0.326772	0.00134638	0.026541	12.5393
ENSG00000119705	SLIRP	9.34338	0.290354	-0.270994	0.00135092	0.0266014	12.5303
ENSG00000137941	TTLL7	0.634569	1.08531	-2.19406	0.001357	0.026655	12.5183
ENSG00000074935	TUBE1	3.70689	0.798916	0.670388	0.00135735	0.026655	12.5176
ENSG00000112033	PPARD	3.83386	0.667388	0.612516	0.00135807	0.026655	12.5162
ENSG00000156675	RAB11FIP1	7.31136	0.603208	0.410544	0.00136743	0.0267834	12.4978
ENSG00000089472	HEPH	4.5899	1.69341	1.04665	0.00136757	0.0267834	12.4976
ENSG00000104738	MCM4	6.56916	0.809386	-0.49927	0.00137338	0.0268679	12.4862
ENSG00000174903	RAB1B	6.67567	0.454187	-0.35266	0.00137971	0.0269626	12.474
ENSG00000175265	GOLGA8A	4.17089	2.09395	0.997917	0.00138257	0.0269893	12.4684
ENSG00000141655	TNFRSF11A	4.49555	0.997241	0.679416	0.00138996	0.0271043	12.4542
ENSG00000107341	UBE2R2	6.1584	0.393929	0.34982	0.00139713	0.0272056	12.4405
ENSG00000160182	TFF1	8.1015	10.7563	-1.82372	0.00139817	0.0272056	12.4385
ENSG00000137288	UQCC2	8.12409	0.327981	-0.290098	0.00140143	0.0272397	12.4323
ENSG00000124802	EEF1E1	6.29708	0.492627	-0.379544	0.00140711	0.0273207	12.4216
ENSG00000166200	COPS2	6.32663	0.427369	0.35903	0.00141245	0.0273949	12.4115
ENSG00000242485	MRPL20	7.51751	0.287699	-0.27566	0.00142537	0.0276157	12.3873
ENSG00000188807	TMEM201	3.64661	0.814036	-0.716453	0.00142835	0.0276308	12.3817
ENSG00000167085	PHB	8.45238	0.219601	-0.235611	0.00142921	0.0276308	12.3801
ENSG00000175283	DOLK	4.76319	0.609947	-0.485906	0.00143684	0.027721	12.3659
ENSG00000125450	NUP85	5.33749	0.500272	-0.421761	0.00143694	0.027721	12.3657
ENSG00000139514	SLC7A1	5.86237	1.41191	0.666033	0.00144108	0.0277373	12.3581
ENSG00000249859	PVT1	2.97226	0.699106	0.788528	0.00144132	0.0277373	12.3577
ENSG00000140835	CHST4	3.62851	1.71194	-0.932008	0.0014424	0.0277373	12.3557
ENSG00000125775	SDCBP2	3.87938	2.54668	1.24087	0.00144577	0.0277727	12.3495
ENSG00000207003	RNU6-611P	0.77146	1.00295	2.2365	0.00145311	0.0278471	12.336
ENSG00000266714	MYO15B	2.48687	1.70302	1.36378	0.00145455	0.0278471	12.3334
ENSG00000173914	RBM4B	4.21503	0.642936	-0.550176	0.00145558	0.0278471	12.3315
ENSG00000255529	POLR2M	3.151	1.00153	0.912789	0.00145689	0.0278471	12.3291
ENSG00000184564	SLITRK6	0.485818	1.42577	-3.11855	0.00145736	0.0278471	12.3282
ENSG00000162545	CAMK2N1	6.23955	1.02758	0.559781	0.0014604	0.0278599	12.3227
ENSG00000185347	TEDC1	3.24091	0.8175	-0.755674	0.00146246	0.0278599	12.319
ENSG00000116685	KIAA2013	6.21443	0.436413	0.368571	0.00146266	0.0278599	12.3186
ENSG00000238247		1.8625	1.15783	-1.2131	0.00146873	0.0279268	12.3076
ENSG00000248965		0.479465	1.23092	-4.23148	0.00146926	0.0279268	19.5484
ENSG00000177989	ODF3B	2.12388	1.37584	1.38182	0.00147151	0.0279401	12.3026
ENSG00000267317		2.09285	0.971703	1.32578	0.00148563	0.0281787	12.2772
ENSG00000197323	TRIM33	5.16103	0.397578	0.381629	0.00148732	0.028181	12.2742
ENSG00000160746	ANO10	4.63107	0.591404	-0.480447	0.00149044	0.0282106	12.2687
ENSG00000163618	CADPS	3.18267	1.77189	1.48372	0.00149259	0.0282217	12.2649
ENSG00000124214	STAU1	7.07689	0.297588	0.28633	0.0014979	0.0282742	12.2554
ENSG00000066405	CLDN18	2.93667	2.59596	-2.3557	0.00149887	0.0282742	12.9114
ENSG00000134909	ARHGAP32	4.97698	0.692481	0.516281	0.00150006	0.0282742	12.2516
ENSG00000103266	STUB1	5.99135	0.310673	-0.304787	0.00150453	0.0283055	12.2437
ENSG00000226549	SCDP1	0.234779	1.18898	3.58564	0.00150486	0.0283055	12.2432
ENSG00000159247	TUBBP5	1.52266	1.53227	-1.91868	0.0015072	0.02832	12.239
ENSG00000128595	CALU	7.46348	0.678073	-0.418634	0.00150974	0.0283318	12.2346
ENSG00000159200	RCAN1	4.67117	1.4896	0.756401	0.00151285	0.0283318	12.2291
ENSG00000143553	SNAPIN	6.26602	0.374125	-0.327334	0.00151305	0.0283318	12.2288
ENSG00000109971	HSPA8	8.21109	0.600244	-0.390469	0.00151411	0.0283318	12.2269
ENSG00000072571	HMMR	6.31175	0.726092	-0.466127	0.001517	0.0283417	12.2219
ENSG00000152128	TMEM163	0.356549	1.02994	-2.17704	0.00152056	0.0283417	12.8696
ENSG00000104783	KCNN4	7.42772	0.604016	-0.398071	0.00152081	0.0283417	12.2152
ENSG00000131791	PRKAB2	4.08762	1.00922	0.699289	0.00152167	0.0283417	12.2137
ENSG00000150779	TIMM8B	7.54567	0.520499	-0.364519	0.00152248	0.0283417	12.2123
ENSG00000141040	ZNF287	3.15596	0.752709	-0.759182	0.00152554	0.028344	12.207
ENSG00000165501	LRR1	5.22489	0.867497	-0.568874	0.00152574	0.028344	12.2067
ENSG00000077232	DNAJC10	7.04752	0.613043	-0.405474	0.00152734	0.0283445	12.2039
ENSG00000254682		3.99084	3.31641	1.4259	0.00153359	0.028384	12.1931
ENSG00000008441	NFIX	4.71127	0.561948	0.48277	0.00153362	0.028384	12.193
ENSG00000111875	ASF1A	5.01417	0.579414	-0.472008	0.00153526	0.028384	12.1902
ENSG00000011485	PPP5C	4.98478	0.434621	-0.405864	0.00153576	0.028384	12.1893
ENSG00000277791	PSMB3	8.47278	0.2455	-0.247239	0.00153984	0.0284304	12.1823
ENSG00000099308	MAST3	3.02528	1.06282	0.958179	0.00154485	0.0284497	12.1737
ENSG00000173890	GPR160	5.71037	0.538324	0.430796	0.00154501	0.0284497	12.1735
ENSG00000122644	ARL4A	4.51749	0.898461	0.643389	0.00154562	0.0284497	12.1724
ENSG00000055118	KCNH2	2.05381	1.13284	1.68189	0.0015483	0.0284666	12.1678
ENSG00000196233	LCOR	7.1155	0.434685	0.346507	0.00154969	0.0284666	12.1655
ENSG00000189266	PNRC2	6.46899	0.464019	0.373899	0.00155171	0.0284749	12.162
ENSG00000163743	RCHY1	4.82164	0.477578	0.433771	0.00156798	0.0287209	12.1345
ENSG00000116667	C1orf21	6.07446	0.557195	0.458701	0.0015683	0.0287209	12.1339
ENSG00000243317	STMP1	6.87665	0.591523	-0.400289	0.00157678	0.0288469	12.1197
ENSG00000126368	NR1D1	2.17606	1.29095	1.2694	0.00158106	0.0288959	12.1125
ENSG00000150753	CCT5	8.2271	0.287483	-0.267954	0.00158725	0.0289798	12.1022
ENSG00000009307	CSDE1	8.57905	0.228825	0.240963	0.00159174	0.0290096	12.0948
ENSG00000196182	STK40	4.15708	0.813122	0.674741	0.0015921	0.0290096	12.0942
ENSG00000155465	SLC7A7	3.23882	2.34571	1.22275	0.00159518	0.0290364	12.0891
ENSG00000076003	MCM6	6.12799	0.642808	-0.447599	0.00159779	0.0290404	12.0848
ENSG00000099139	PCSK5	5.06377	1.00317	0.611	0.00159862	0.0290404	12.0834
ENSG00000005884	ITGA3	4.80345	0.591167	0.460403	0.00160412	0.0291112	12.0743
ENSG00000163393	SLC22A15	0.294297	1.18386	3.54134	0.00160662	0.0291272	12.0702
ENSG00000196507	TCEAL3	5.20428	0.959745	-0.551613	0.00161512	0.0292521	12.0563
ENSG00000129562	DAD1	8.39554	0.379787	-0.305001	0.00162469	0.0293959	12.0407
ENSG00000122687	MRM2	5.50705	0.54048	-0.423494	0.00165272	0.029873	11.9957
ENSG00000167658	EEF2	9.99671	0.288005	0.266514	0.0016556	0.0298885	11.9911
ENSG00000132780	NASP	7.55332	0.683842	-0.420257	0.00165688	0.0298885	11.9891
ENSG00000133321	PLAAT4	3.53359	1.58357	-0.865224	0.00166303	0.0299694	11.9794
ENSG00000142102	PGGHG	4.88235	1.88159	0.90513	0.00166731	0.0300141	11.9726
ENSG00000137693	YAP1	5.40147	0.434493	0.386686	0.00166923	0.0300141	11.9696
ENSG00000100926	TM9SF1	2.82921	1.01556	-0.874895	0.0016705	0.0300141	11.9676
ENSG00000163660	CCNL1	6.41102	0.493809	0.373022	0.00168509	0.0302254	11.9447
ENSG00000131504	DIAPH1	6.3458	0.361108	-0.317568	0.0016856	0.0302254	11.9439
ENSG00000117266	CDK18	2.93956	0.903085	0.845908	0.00168759	0.0302309	11.9408
ENSG00000124399	NDUFB4P12	5.91681	0.293199	-0.295554	0.00169036	0.0302506	11.9365
ENSG00000139629	GALNT6	6.9282	0.740026	-0.443122	0.00170302	0.030447	11.9169
ENSG00000182264	IZUMO1	1.00484	1.53754	2.24318	0.00170582	0.0304668	11.9126
ENSG00000247556	OIP5-AS1	6.06339	0.369503	-0.328467	0.00171152	0.0305384	11.9039
ENSG00000205129	C4orf47	1.15754	1.33596	2.56395	0.0017249	0.0307467	11.8834
ENSG00000150347	ARID5B	6.54399	0.520986	0.386879	0.00173766	0.0308756	11.8641
ENSG00000168374	ARF4	7.81538	0.479938	-0.341752	0.00173991	0.0308756	11.8607
ENSG00000089737	DDX24	7.31727	0.284321	-0.269218	0.00174015	0.0308756	11.8604
ENSG00000075702	WDR62	2.98358	0.814586	-0.859207	0.00174148	0.0308756	11.8584
ENSG00000172432	GTPBP2	3.03794	1.20407	0.942042	0.0017418	0.0308756	11.8579
ENSG00000251562	MALAT1	14.0219	2.27395	0.737012	0.00174238	0.0308756	11.857
ENSG00000272068		2.69997	1.44481	1.33173	0.00174824	0.030949	11.8482
ENSG00000177732	SOX12	4.55317	1.40776	0.818719	0.00175058	0.0309601	11.8447
ENSG00000138002	IFT172	4.46842	0.666432	0.533483	0.00175787	0.0310518	11.8338
ENSG00000146070	PLA2G7	1.82088	1.18304	-1.24609	0.00175921	0.0310518	11.8318
ENSG00000041357	PSMA4	8.61839	0.257673	-0.247819	0.00176788	0.0311745	11.819
ENSG00000166451	CENPN	5.8699	0.655427	-0.450974	0.0017851	0.0314475	11.7936
ENSG00000099260	PALMD	0.392272	0.891195	-3.05811	0.00178871	0.0314703	12.0546
ENSG00000119203	CPSF3	5.57445	0.454369	-0.386545	0.00178988	0.0314703	11.7866
ENSG00000123384	LRP1	3.74633	2.05415	1.14573	0.00180027	0.0316053	11.7715
ENSG00000185246	PRPF39	5.17161	0.844629	0.533058	0.00180106	0.0316053	11.7703
ENSG00000052841	TTC17	5.86198	0.527805	0.406924	0.00180429	0.0316312	11.7656
ENSG00000115866	DARS	7.39558	0.418233	0.327778	0.00182194	0.0319097	11.7402
ENSG00000244280	ECEL1P2	1.35397	2.0514	1.92634	0.00182962	0.032013	11.7292
ENSG00000110042	DTX4	4.94028	0.627994	0.474025	0.00183646	0.032062	11.7195
ENSG00000013441	CLK1	4.96798	1.31847	0.692984	0.00183773	0.032062	11.7177
ENSG00000225377	NRSN2-AS1	1.98962	0.779458	1.11165	0.00183805	0.032062	11.7172
ENSG00000145335	SNCA	3.04299	2.0202	-1.26182	0.00183952	0.032062	11.7152
ENSG00000148926	ADM	6.06203	11.9245	2.10469	0.00184522	0.0321304	11.7071
ENSG00000115840	SLC25A12	2.98959	0.830557	-0.817313	0.00184856	0.0321574	11.7024
ENSG00000116539	ASH1L	5.88078	0.395931	0.351488	0.00185427	0.0322257	11.6943
ENSG00000111261	MANSC1	5.91718	0.338605	-0.308928	0.0018574	0.0322491	11.6899
ENSG00000140374	ETFA	7.11171	0.365385	-0.304441	0.00186214	0.0323003	11.6833
ENSG00000134531	EMP1	4.87022	1.88849	0.846411	0.0018738	0.032458	11.667
ENSG00000124596	OARD1	5.89209	0.407059	0.353727	0.00187538	0.032458	11.6648
ENSG00000072506	HSD17B10	7.40306	0.313121	-0.280724	0.00187662	0.032458	11.6631
ENSG00000196549	MME	2.38238	3.24705	2.35056	0.00188127	0.0325073	11.6566
ENSG00000063241	ISOC2	4.56258	0.581704	-0.471874	0.00188801	0.0325925	11.6473
ENSG00000164070	HSPA4L	4.93555	0.76197	-0.514399	0.00189097	0.0326124	11.6433
ENSG00000173511	VEGFB	3.61195	1.06185	0.774722	0.0018979	0.0327007	11.6337
ENSG00000221914	PPP2R2A	6.42681	0.431014	0.349293	0.00190355	0.0327668	11.626
ENSG00000143970	ASXL2	4.97126	0.495346	0.433162	0.00190588	0.0327757	11.6228
ENSG00000010256	UQCRC1	8.82733	0.245521	-0.238925	0.00191404	0.0328846	11.6117
ENSG00000064393	HIPK2	5.76852	0.697818	-0.453716	0.00193651	0.0332391	11.5813
ENSG00000047365	ARAP2	4.35243	0.728284	0.56319	0.00195214	0.0334702	11.5605
ENSG00000188486	H2AFX	6.06984	0.560668	-0.410583	0.00195368	0.0334702	11.5584
ENSG00000254290		2.40862	1.43646	1.49799	0.00196407	0.0336163	11.5446
ENSG00000149289	ZC3H12C	1.46463	1.11318	-1.56884	0.0019662	0.0336182	11.5418
ENSG00000170606	HSPA4	6.82672	0.388256	-0.317332	0.00196791	0.0336182	11.5396
ENSG00000160593	JAML	0.382925	1.29787	3.0246	0.00197139	0.0336459	11.7909
ENSG00000104957	CCDC130	4.79311	0.571456	0.462644	0.00197472	0.033671	11.5306
ENSG00000131470	PSMC3IP	4.50275	1.06947	-0.697775	0.00198127	0.0337507	11.522
ENSG00000132561	MATN2	2.91993	1.96931	-1.07722	0.00198375	0.0337611	11.5188
ENSG00000188681	TEKT4P2	0.605423	1.25874	2.88239	0.00198705	0.0337854	11.5145
ENSG00000135374	ELF5	1.16052	1.22111	-2.20439	0.00199774	0.0339353	11.5005
ENSG00000138074	SLC5A6	4.24257	0.733044	-0.583028	0.00200646	0.0340513	11.4893
ENSG00000172367	PDZD3	0.697631	1.16847	4.43016	0.00200839	0.034052	11.7408
ENSG00000171174	RBKS	2.79671	1.36302	1.10669	0.00201522	0.0341359	11.478
ENSG00000162298	SYVN1	4.15591	0.708098	0.55225	0.00201878	0.0341642	11.4734
ENSG00000171492	LRRC8D	4.1244	1.36667	0.827713	0.00202383	0.0341924	11.4669
ENSG00000141956	PRDM15	2.31248	1.1075	-1.15469	0.00202424	0.0341924	11.4664
ENSG00000100387	RBX1	8.15643	0.332522	-0.278219	0.0020329	0.0343066	11.4553
ENSG00000231023	LINC00326	0.632582	1.18899	-2.51017	0.00203844	0.034368	12.0286
ENSG00000165810	BTNL9	1.67918	1.81133	2.04363	0.00204268	0.034405	11.4429
ENSG00000099800	TIMM13	8.32671	0.264022	-0.248459	0.00204445	0.034405	11.4407
ENSG00000035403	VCL	6.53767	0.553045	0.378668	0.00204662	0.0344095	11.4379
ENSG00000136450	SRSF1	6.08288	0.390447	-0.332335	0.00205639	0.0345085	11.4256
ENSG00000165816	VWA2	3.09029	1.5116	-1.16431	0.00205837	0.0345085	11.4231
ENSG00000185298	CCDC137	5.95694	0.534279	-0.390503	0.00205963	0.0345085	11.4215
ENSG00000146386	ABRACL	7.23164	0.654608	-0.397362	0.00206015	0.0345085	11.4209
ENSG00000141867	BRD4	6.66299	0.525879	0.377199	0.00206372	0.0345362	11.4164
ENSG00000143333	RGS16	2.763	1.75183	1.49614	0.0020835	0.0348172	11.3917
ENSG00000152894	PTPRK	5.3668	0.692653	0.46821	0.00208436	0.0348172	11.3907
ENSG00000230453	ANKRD18B	0.98278	2.0606	-2.3001	0.00209046	0.0348868	11.3831
ENSG00000178913	TAF7	6.45957	0.752567	0.465123	0.00210704	0.0351309	11.3627
ENSG00000246451		0.822666	0.945257	-1.84653	0.00211241	0.0351788	11.3561
ENSG00000198865	CCDC152	1.70912	2.81482	-1.70167	0.00211707	0.0351788	11.3505
ENSG00000110628	SLC22A18	6.26076	2.21638	0.808911	0.00211737	0.0351788	11.3501
ENSG00000143742	SRP9	7.96738	0.308201	-0.269844	0.0021177	0.0351788	11.3497
ENSG00000173575	CHD2	6.17361	0.535898	0.387701	0.00212389	0.0352492	11.3421
ENSG00000118640	VAMP8	7.35052	0.29734	-0.266657	0.00212586	0.0352494	11.3398
ENSG00000130741	EIF2S3	7.35631	0.571787	0.378174	0.00213187	0.0353166	11.3325
ENSG00000129521	EGLN3	7.11602	4.11015	1.04637	0.00214296	0.0354502	11.3191
ENSG00000092969	TGFB2	0.339252	1.17108	-3.52581	0.00214478	0.0354502	11.5641
ENSG00000167962	ZNF598	4.17509	0.525027	0.489836	0.00214633	0.0354502	11.315
ENSG00000145912	NHP2	8.11062	0.31603	-0.273534	0.00214787	0.0354502	11.3132
ENSG00000117592	PRDX6	7.90119	0.261805	-0.24921	0.00214974	0.0354502	11.3109
ENSG00000154122	ANKH	4.968	0.853607	0.608866	0.00215655	0.0355299	11.3028
ENSG00000167105	TMEM92	5.52914	1.59093	0.720791	0.00216082	0.0355674	11.2977
ENSG00000172922	RNASEH2C	6.91366	0.452449	-0.334016	0.00216276	0.0355674	11.2954
ENSG00000166794	PPIB	9.68063	0.37637	-0.291568	0.00216752	0.0355823	11.2897
ENSG00000158234	FAIM	3.58789	1.0015	-0.704332	0.00216761	0.0355823	11.2896
ENSG00000116161	CACYBP	7.17016	0.321777	-0.283315	0.00217148	0.0356135	11.285
ENSG00000153395	LPCAT1	4.80654	0.616043	-0.448224	0.00218265	0.0357577	11.2718
ENSG00000111371	SLC38A1	7.29308	0.426284	0.327533	0.0021856	0.0357577	11.2683
ENSG00000158125	XDH	2.1853	1.8753	1.67742	0.00218622	0.0357577	11.2676
ENSG00000224739		1.76335	1.1347	1.40561	0.00219302	0.0358366	11.2596
ENSG00000147676	MAL2	6.85776	0.507873	0.364087	0.00219847	0.0358712	11.2532
ENSG00000152229	PSTPIP2	4.59958	1.31703	-0.708537	0.00220068	0.0358712	11.2506
ENSG00000043039	BARX2	3.29793	1.08974	0.789549	0.0022011	0.0358712	11.2501
ENSG00000102900	NUP93	5.40853	0.506189	-0.408901	0.00220356	0.0358789	11.2472
ENSG00000197958	RPL12	10.6285	0.360162	0.289582	0.00221097	0.0359671	11.2386
ENSG00000083857	FAT1	6.43814	0.774243	0.465737	0.0022133	0.0359727	11.2359
ENSG00000173334	TRIB1	4.37344	0.797253	0.594968	0.00222069	0.0360603	11.2273
ENSG00000144426	NBEAL1	4.96712	0.43649	0.389006	0.00222627	0.0361184	11.2209
ENSG00000108561	C1QBP	7.99227	0.289962	-0.260523	0.00223648	0.0362515	11.2091
ENSG00000132581	SDF2	5.91379	0.514137	-0.381111	0.0022532	0.0364897	11.19
ENSG00000134287	ARF3	6.0733	0.469281	-0.358721	0.00225853	0.0365432	11.1839
ENSG00000172594	SMPDL3A	3.38925	1.17492	0.803322	0.00226581	0.0366281	11.1757
ENSG00000196470	SIAH1	4.12943	0.576377	0.513731	0.00227416	0.0367045	11.1662
ENSG00000254577		0.171662	1.03337	4.22857	0.00227459	0.0367045	11.4069
ENSG00000105854	PON2	6.1949	1.28026	-0.582973	0.00228075	0.0367706	11.1588
ENSG00000178177	LCORL	4.39017	0.875154	0.614527	0.00228276	0.0367706	11.1565
ENSG00000176401	EID2B	2.03832	0.998891	-1.14034	0.00228554	0.0367826	11.1534
ENSG00000127774	EMC6	6.78709	0.268866	-0.258925	0.0022917	0.0368488	11.1465
ENSG00000106211	HSPB1	6.81395	2.06362	0.721998	0.00229948	0.036941	11.1378
ENSG00000125835	SNRPB	8.29192	0.287915	-0.255366	0.00230316	0.0369672	11.1337
ENSG00000163512	AZI2	4.48825	0.805727	0.552777	0.00231504	0.0370922	11.1205
ENSG00000106153	CHCHD2	9.22621	0.262085	-0.239796	0.00231505	0.0370922	11.1205
ENSG00000152193	RNF219	5.02992	0.661956	-0.474433	0.00232696	0.03725	11.1073
ENSG00000182118	FAM89A	3.5027	1.32023	-0.842972	0.00233032	0.0372707	11.1036
ENSG00000133216	EPHB2	6.15183	0.710259	0.481952	0.00233268	0.0372754	11.101
ENSG00000101294	HM13	6.51329	0.488845	-0.345208	0.00234672	0.0374604	11.0857
ENSG00000130522	JUND	7.5141	3.67525	0.937882	0.00234884	0.0374604	11.0834
ENSG00000260032	NORAD	7.48914	0.653026	0.399623	0.00235048	0.0374604	11.0816
ENSG00000156411	ATP5MPL	8.83278	0.215692	-0.220026	0.00235266	0.037462	11.0792
ENSG00000099795	NDUFB7	7.97407	0.239216	-0.234031	0.00236776	0.0376692	11.0628
ENSG00000213347	MXD3	3.86277	0.71544	-0.610256	0.00237464	0.0377456	11.0554
ENSG00000106537	TSPAN13	6.70768	0.57351	-0.374413	0.00238104	0.0378139	11.0485
ENSG00000215244	LINC02649	0.269896	1.04028	2.78122	0.00240585	0.0381743	11.022
ENSG00000073350	LLGL2	6.89581	0.593262	0.380384	0.00241294	0.0382533	11.0145
ENSG00000164985	PSIP1	6.69383	0.401481	-0.318915	0.00241901	0.0383159	11.0081
ENSG00000169976	SF3B5	8.09384	0.272656	-0.249798	0.00242147	0.0383212	11.0055
ENSG00000197535	MYO5A	2.49835	1.46284	-1.04975	0.00244166	0.0386069	10.9843
ENSG00000164684	ZNF704	2.15915	1.6607	-2.09166	0.00244555	0.0386345	10.9802
ENSG00000162144	CYB561A3	5.10108	0.534855	-0.411281	0.00246228	0.038852	10.9628
ENSG00000161714	PLCD3	5.14926	0.824118	0.515391	0.00246547	0.038852	10.9595
ENSG00000181061	HIGD1A	6.92803	0.458971	-0.330706	0.00246732	0.038852	10.9576
ENSG00000136938	ANP32B	7.76461	0.458984	0.330363	0.00246792	0.038852	10.957
ENSG00000158470	B4GALT5	5.47961	0.561231	-0.404033	0.00248086	0.0390217	10.9436
ENSG00000105447	GRWD1	5.18175	0.41308	-0.364511	0.00248525	0.0390542	10.9391
ENSG00000136628	EPRS	7.76785	0.549214	0.363086	0.00248726	0.0390542	10.9371
ENSG00000173040	EVC2	0.044019	0.791234	-2.01667	0.00249085	0.0390766	11.2568
ENSG00000184990	SIVA1	7.83388	0.285169	-0.257146	0.00250518	0.0392674	10.9188
ENSG00000213859	KCTD11	3.29921	1.03118	0.801259	0.0025078	0.0392744	10.9161
ENSG00000106636	YKT6	4.55712	0.476527	-0.414257	0.00251659	0.0393779	10.9072
ENSG00000033050	ABCF2	5.14785	0.49314	-0.4064	0.00252629	0.0394662	10.8974
ENSG00000137509	PRCP	3.93959	1.03212	-0.688434	0.00252661	0.0394662	10.8971
ENSG00000134684	YARS	6.98418	0.890834	0.470049	0.00253791	0.0396085	10.8857
ENSG00000167723	TRPV3	0.0979294	0.993992	2.97745	0.00254557	0.0396703	10.878
ENSG00000171490	RSL1D1	8.21442	0.321606	0.272498	0.00254626	0.0396703	10.8774
ENSG00000187773	DIPK1C	0.747091	1.67888	2.23116	0.00255255	0.039734	10.8711
ENSG00000177181	RIMKLA	3.82082	1.5329	0.855945	0.00255529	0.0397424	10.8684
ENSG00000105255	FSD1	0.481577	0.974374	-2.35719	0.00256203	0.0397825	10.8617
ENSG00000254285	KRT8P3	6.95591	0.93259	-0.467062	0.00256408	0.0397825	10.8596
ENSG00000167757	KLK11	5.0605	2.2321	0.858529	0.00256448	0.0397825	10.8592
ENSG00000132383	RPA1	5.56593	0.558852	-0.40841	0.00257183	0.0398622	10.8519
ENSG00000065833	ME1	5.06765	1.03438	0.599857	0.00258029	0.0399342	10.8436
ENSG00000237649	KIFC1	4.91156	0.517082	-0.440727	0.00258089	0.0399342	10.843
ENSG00000108395	TRIM37	4.77851	0.773597	-0.517793	0.00258866	0.0400095	10.8354
ENSG00000157193	LRP8	4.64223	1.0627	-0.59914	0.00259378	0.0400095	10.8303
ENSG00000100441	KHNYN	5.11946	0.489966	0.403793	0.00259458	0.0400095	10.8296
ENSG00000134874	DZIP1	2.55309	2.88776	-1.4387	0.00259462	0.0400095	10.8295
ENSG00000214114	MYCBP	5.01765	0.538813	-0.427844	0.00260572	0.0401214	10.8187
ENSG00000255302	EID1	8.01061	0.343857	-0.275211	0.00260632	0.0401214	10.8181
ENSG00000166788	SAAL1	4.86881	0.520172	-0.429653	0.00262636	0.0403954	10.7986
ENSG00000274265		0.429939	1.86671	-3.48682	0.00264301	0.0406169	10.7826
ENSG00000165672	PRDX3	8.23941	0.537207	-0.341625	0.00265693	0.0407961	10.7693
ENSG00000171862	PTEN	6.07248	0.401746	0.328904	0.0026607	0.0408192	10.7657
ENSG00000140259	MFAP1	6.27762	0.451373	-0.339034	0.00267098	0.0409068	10.7559
ENSG00000120071	KANSL1	5.13799	1.07086	0.594244	0.00267139	0.0409068	10.7555
ENSG00000129255	MPDU1	5.38241	0.450513	-0.361303	0.0026732	0.0409068	10.7538
ENSG00000171105	INSR	5.73088	0.905655	0.49966	0.00268391	0.0410359	10.7437
ENSG00000137491	SLCO2B1	0.647216	1.32873	3.7141	0.00269704	0.0412017	10.7313
ENSG00000137171	KLC4	3.62699	0.703909	0.60797	0.00271008	0.041366	10.7191
ENSG00000277443	MARCKS	8.11648	0.59315	0.366611	0.00271287	0.0413735	10.7165
ENSG00000156273	BACH1	4.15864	0.756543	0.576567	0.00272581	0.0415016	10.7044
ENSG00000186352	ANKRD37	4.84734	5.163	1.48427	0.00272586	0.0415016	10.7044
ENSG00000021300	PLEKHB1	6.23133	0.874694	-0.464766	0.00275752	0.0419385	10.6752
ENSG00000166435	XRRA1	4.35712	2.22929	1.01686	0.00275921	0.0419385	10.6736
ENSG00000183255	PTTG1IP	8.02229	0.602654	0.368953	0.00277159	0.0420914	10.6623
ENSG00000132341	RAN	9.43976	0.312721	-0.257398	0.0027817	0.0422094	10.6531
ENSG00000179344	HLA-DQB1	4.12783	14.1511	-2.60018	0.00278924	0.0422585	10.6463
ENSG00000167522	ANKRD11	7.5839	0.364412	0.288721	0.00279194	0.0422585	10.6438
ENSG00000162344	FGF19	4.99526	5.2321	-1.30292	0.00279196	0.0422585	10.6438
ENSG00000125726		4.70433	2.69316	0.942257	0.00279634	0.0422893	10.6398
ENSG00000131437	KIF3A	5.59436	0.477436	-0.359012	0.00280629	0.042344	10.6309
ENSG00000223478		4.32355	0.749695	-0.51927	0.0028063	0.042344	10.6309
ENSG00000177337	DLGAP1-AS1	3.28329	0.902169	-0.729497	0.00280699	0.042344	10.6302
ENSG00000171451	DSEL	0.940802	1.05515	-1.47311	0.0028279	0.0426239	10.6115
ENSG00000138785	INTS12	4.0667	0.644216	0.545907	0.00283475	0.0426915	10.6054
ENSG00000084731	KIF3C	3.18945	1.14197	-0.803854	0.00283712	0.0426916	10.6033
ENSG00000112695	COX7A2	9.7635	0.249747	-0.229309	0.00284447	0.0427665	10.5968
ENSG00000159593	NAE1	6.63172	0.397582	-0.314687	0.00286942	0.0431057	10.5747
ENSG00000131236	CAP1	8.02245	0.327678	-0.265281	0.0028729	0.0431222	10.5717
ENSG00000143633	C1orf131	7.08662	0.446736	-0.319825	0.00288584	0.0432804	10.5604
ENSG00000117419	ERI3	5.27467	0.451497	-0.371581	0.00290019	0.0434353	10.5479
ENSG00000142230	SAE1	6.47799	0.231762	-0.241233	0.00290098	0.0434353	10.5472
ENSG00000235043	TECRP1	6.58221	0.419032	-0.316111	0.00291543	0.0436156	10.5347
ENSG00000139540	SLC39A5	1.90639	1.56117	1.72665	0.00292223	0.043681	10.5288
ENSG00000189403	HMGB1	8.44269	0.239227	-0.227264	0.00292526	0.0436901	10.5262
ENSG00000110172	CHORDC1	5.01716	0.900735	-0.525703	0.0029391	0.0438444	10.5143
ENSG00000245532	NEAT1	9.42178	3.65999	0.891741	0.00294371	0.0438444	10.5104
ENSG00000169429	CXCL8	5.8084	2.23305	-0.754073	0.00294524	0.0438444	10.5091
ENSG00000152558	TMEM123	8.22307	0.464728	0.323882	0.0029453	0.0438444	10.509
ENSG00000174886	NDUFA11	7.64302	0.296688	-0.257379	0.00295417	0.0439402	10.5014
ENSG00000125864	BFSP1	2.60537	1.13741	1.07428	0.00297273	0.0441799	10.4857
ENSG00000157557	ETS2	7.81253	2.39455	0.763948	0.00297913	0.0442385	10.4803
ENSG00000115129	TP53I3	5.26344	0.718672	-0.450334	0.00298343	0.0442482	10.4767
ENSG00000118322	ATP10B	4.67632	2.07178	0.954369	0.00298654	0.0442482	10.474
ENSG00000141622	RNF165	2.53034	1.77602	1.40429	0.00298712	0.0442482	10.4736
ENSG00000182004	SNRPE	7.63388	0.374247	-0.289902	0.00300972	0.0445201	10.4546
ENSG00000122741	DCAF10	4.97601	0.449895	0.386925	0.00301041	0.0445201	10.454
ENSG00000100739	BDKRB1	0.292095	1.37907	3.69556	0.00301645	0.0445728	10.449
ENSG00000066248	NGEF	2.33303	1.53999	1.31723	0.00303135	0.0447525	10.4366
ENSG00000174744	BRMS1	5.88871	0.408719	-0.326854	0.00303385	0.0447525	10.4346
ENSG00000238082		4.55418	0.741428	-0.502576	0.00303604	0.0447525	10.4328
ENSG00000212464	SNORA12	1.90586	1.05097	1.39412	0.00304097	0.0447886	10.4287
ENSG00000055609	KMT2C	6.36439	0.425832	0.327673	0.00304587	0.0448036	10.4246
ENSG00000101213	PTK6	3.43579	1.88205	0.993681	0.00304695	0.0448036	10.4238
ENSG00000196743	GM2A	4.62004	1.00785	-0.591301	0.0030539	0.0448692	10.418
ENSG00000141542	RAB40B	3.54424	1.10476	0.735928	0.00306421	0.0449642	10.4096
ENSG00000143942	CHAC2	4.17926	0.796319	-0.581364	0.00306613	0.0449642	10.408
ENSG00000213539	YBX1P6	7.18981	0.468172	-0.327366	0.00306784	0.0449642	10.4066
ENSG00000163956	LRPAP1	8.02214	0.73068	-0.39729	0.00307972	0.0450807	10.3969
ENSG00000187534	PRR13P5	0.541722	1.08257	2.67053	0.00308078	0.0450807	10.3961
ENSG00000248873	SERBP1P6	3.0619	0.913697	-0.768085	0.00310083	0.0453065	10.3798
ENSG00000232648		1.41046	1.1367	-1.61271	0.00310179	0.0453065	10.379
ENSG00000114450	GNB4	0.245326	1.13325	-2.38939	0.00310542	0.0453065	10.3761
ENSG00000111700	SLCO1B3	1.01953	1.37444	-2.09389	0.00310625	0.0453065	10.3754
ENSG00000131023	LATS1	3.84009	0.933772	0.688829	0.00310912	0.0453118	10.3731
ENSG00000005206	SPPL2B	4.92165	0.497455	0.404418	0.00312789	0.0455183	10.358
ENSG00000138641	HERC3	2.76722	0.926143	0.798146	0.00312833	0.0455183	10.3577
ENSG00000265778		1.64973	0.77245	1.15095	0.00313614	0.0455953	10.3514
ENSG00000088836	SLC4A11	2.70829	1.36669	-0.958271	0.00314253	0.0456514	10.3464
ENSG00000215030	RPL13P12	10.206	0.415548	0.297476	0.00314936	0.0456813	10.3409
ENSG00000182963	GJC1	3.19525	2.32798	-1.19138	0.00314965	0.0456813	10.3407
ENSG00000123146	ADGRE5	5.58552	1.24908	0.60546	0.0031532	0.0456961	10.3379
ENSG00000101474	APMAP	6.26434	0.545273	-0.369131	0.00316078	0.0457692	10.3319
ENSG00000103056	SMPD3	3.07024	2.19477	1.33307	0.00316771	0.0458	10.3264
ENSG00000125207	PIWIL1	0.244378	1.50854	-2.40819	0.00316798	0.0458	11.1704
ENSG00000172731	LRRC20	4.1202	1.01337	-0.652332	0.00317253	0.0458291	10.3226
ENSG00000176340	COX8A	8.94808	0.227799	-0.216751	0.00318698	0.046001	10.3112
ENSG00000119669	IRF2BPL	3.36502	1.06583	0.793241	0.00320681	0.0462503	10.2957
ENSG00000148053	NTRK2	5.4376	3.10375	-1.00517	0.00322112	0.0463997	10.2846
ENSG00000249201		0.134495	1.24872	5.0616	0.00322409	0.0463997	10.4897
ENSG00000182551	ADI1	6.92415	0.573468	-0.35859	0.00322488	0.0463997	10.2817
ENSG00000198856	OSTC	7.19948	0.403135	-0.297529	0.00322834	0.0464126	10.279
ENSG00000104660	LEPROTL1	5.72955	0.508704	-0.3617	0.00324974	0.046683	10.2625
ENSG00000102781	KATNAL1	1.72007	1.54307	-1.35658	0.00326531	0.0468694	10.2506
ENSG00000100664	EIF5	8.13903	0.379809	0.287957	0.00328165	0.0470498	10.2381
ENSG00000159063	ALG8	5.72596	0.668535	-0.425361	0.00328395	0.0470498	10.2364
ENSG00000144824	PHLDB2	6.32693	1.3851	0.601713	0.00328569	0.0470498	10.235
ENSG00000072135	PTPN18	4.47202	0.698332	-0.482394	0.00329258	0.047111	10.2298
ENSG00000127334	DYRK2	4.75234	0.661299	0.482361	0.00331669	0.0473776	10.2116
ENSG00000255198	SNHG9	5.05112	0.62898	-0.449722	0.00331794	0.0473776	10.2107
ENSG00000172292	CERS6	6.42291	0.479796	0.353042	0.00332048	0.0473776	10.2088
ENSG00000137806	NDUFAF1	4.59969	0.699003	-0.502472	0.00332353	0.0473776	10.2065
ENSG00000136997	MYC	6.52124	0.881707	0.471887	0.00332605	0.0473776	10.2046
ENSG00000188177	ZC3H6	4.45943	0.920666	0.595956	0.00332696	0.0473776	10.2039
ENSG00000196260	SFTA2	4.50958	2.38576	0.870441	0.00335235	0.0477016	10.185
ENSG00000141027	NCOR1	7.70266	0.337573	0.271888	0.00336868	0.0478962	10.1729
ENSG00000144591	GMPPA	5.25574	0.461564	-0.354776	0.0033756	0.0479569	10.1678
ENSG00000167912		2.65604	1.33171	1.22103	0.00338679	0.0480781	10.1595
ENSG00000141448	GATA6	5.04376	0.770958	0.515347	0.00339051	0.048093	10.1568
ENSG00000137177	KIF13A	4.02796	0.929235	0.658909	0.00339738	0.0481526	10.1518
ENSG00000160867	FGFR4	4.25536	1.16397	0.728892	0.00341719	0.0483954	10.1373
ENSG00000165188	RNF183	3.77633	2.97031	1.23135	0.00343139	0.0485554	10.127
ENSG00000070669	ASNS	1.37597	0.91402	1.28615	0.00343386	0.0485554	10.1252
ENSG00000138079	SLC3A1	1.85052	1.22513	1.26696	0.00343823	0.0485791	10.1221
ENSG00000121741	ZMYM2	5.67369	0.491414	0.364	0.00344465	0.0486317	10.1174
ENSG00000090861	AARS	6.37165	0.960522	0.481164	0.00345535	0.0487447	10.1097
ENSG00000232977	LINC00327	-0.0686275	1.16087	-3.22899	0.00346073	0.0487825	14.9392
ENSG00000157020	SEC13	7.2435	0.440994	-0.309904	0.003468	0.0488119	10.1006
ENSG00000135269	TES	7.66344	0.464337	0.31923	0.00346844	0.0488119	10.1003
ENSG00000171988	JMJD1C	6.15499	0.393299	0.316046	0.00347308	0.0488119	10.097
ENSG00000234678	ELF3-AS1	4.67355	0.773957	0.48948	0.00347363	0.0488119	10.0966
ENSG00000168679	SLC16A4	3.07623	1.61836	0.936356	0.00347707	0.0488223	10.0942
ENSG00000267073		3.08508	1.31475	0.819252	0.00348321	0.0488503	10.0898
ENSG00000136754	ABI1	5.45692	0.401847	0.334925	0.00348448	0.0488503	10.0889
ENSG00000116852	KIF21B	2.33789	1.39163	1.23385	0.0034877	0.0488575	10.0866
ENSG00000175471	MCTP1	1.1665	1.06095	-1.68908	0.00349179	0.0488769	10.0837
ENSG00000164045	CDC25A	3.50658	1.14939	-0.873267	0.00349837	0.0488986	10.079
ENSG00000181852	RNF41	4.86418	0.684641	0.464241	0.00349876	0.0488986	10.0787
ENSG00000143368	SF3B4	5.8351	0.343749	-0.300082	0.00350914	0.0489292	10.0714
ENSG00000164934	DCAF13	6.00329	0.459476	-0.343601	0.00351172	0.0489292	10.0695
ENSG00000234737	KRT18P15	3.47085	1.30303	-0.759886	0.00351172	0.0489292	10.0695
ENSG00000263155	MYZAP	3.90906	1.52689	0.826345	0.00351424	0.0489292	10.0678
ENSG00000226097		-0.0123745	0.848636	-3.49539	0.00351449	0.0489292	10.1952
ENSG00000103196	CRISPLD2	2.51482	1.21663	-0.941312	0.00351845	0.0489466	10.0648
ENSG00000063046	EIF4B	6.60262	0.393267	0.307083	0.00352767	0.049037	10.0583
ENSG00000164134	NAA15	6.72774	0.345616	-0.283675	0.00353971	0.0491666	10.0499
ENSG00000233514		5.47671	0.51363	-0.383686	0.00355804	0.0493832	10.037
ENSG00000075336	TIMM21	5.43709	0.374395	-0.329949	0.00356751	0.049476	10.0305
ENSG00000139211	AMIGO2	1.60748	1.79024	2.53523	0.00357106	0.049476	10.028
ENSG00000165169	DYNLT3	5.14824	0.674503	-0.429218	0.00357568	0.049476	10.0248
ENSG00000141378	PTRH2	6.38997	0.424302	-0.313499	0.00357599	0.049476	10.0246
ENSG00000138071	ACTR2	7.20427	0.275195	-0.244384	0.00357843	0.049476	10.0229
ENSG00000175756	AURKAIP1	7.90567	0.229683	-0.219537	0.00358672	0.0495527	10.0172
ENSG00000171307	ZDHHC16	5.06826	0.552942	-0.401244	0.00360288	0.0497379	10.006
ENSG00000075188	NUP37	5.97539	0.379985	-0.315998	0.00361866	0.0499176	9.9952
ENSG00000108100	CCNY	5.33081	0.762315	0.47385	0.00362646	0.049987	9.98988
ENSG00000100591	AHSA1	6.68653	0.380921	-0.491756	1.00138e-05	0.0011836	28.2707
ENSG00000171124	FUT3	6.85185	0.558229	0.602067	1.00488e-05	0.0011836	28.2574
ENSG00000129559	NEDD8	8.28565	0.211785	-0.347741	1.01336e-05	0.0011836	28.2255
ENSG00000087074	PPP1R15A	5.14733	1.94623	1.28031	1.01429e-05	0.0011836	28.222
ENSG00000148700	ADD3	7.18167	0.401095	0.50446	1.01599e-05	0.0011836	28.2157
ENSG00000169583	CLIC3	2.6697	1.02334	1.65412	1.02494e-06	0.000234271	37.6511
ENSG00000099783	HNRNPM	9.09411	0.337349	-0.501738	1.04866e-06	0.000236695	37.5494
ENSG00000151012	SLC7A11	4.46836	2.35724	1.73919	1.06594e-05	0.00123382	28.0338
ENSG00000155792	DEPTOR	4.5562	1.34348	1.46852	1.0735e-06	0.000239311	37.4455
ENSG00000125999	BPIFB1	4.21389	2.63235	-1.60365	1.07546e-05	0.00123692	28.0002
ENSG00000170906	NDUFA3	8.4152	0.398965	-0.547359	1.11875e-06	0.000243888	37.2627
ENSG00000100417	PMM1	4.25897	1.25004	1.46976	1.12104e-06	0.000243888	37.2537
ENSG00000164032	H2AFZ	9.71661	0.261866	-0.3775	1.12381e-05	0.00128434	27.8343
ENSG00000070081	NUCB2	8.07102	0.71801	-0.731978	1.14063e-06	0.000245195	37.1771
ENSG00000172115	CYCS	8.27886	0.290541	-0.463337	1.19358e-06	0.00025356	36.9771
ENSG00000177889	UBE2N	7.38373	0.251928	-0.386136	1.19756e-05	0.00136003	27.5953
ENSG00000196814	MVB12B	1.67481	0.983021	-2.05988	1.21215e-05	0.00136272	27.5499
ENSG00000166913	YWHAB	9.55208	0.18588	-0.317172	1.21503e-05	0.00136272	27.541
ENSG00000141552	ANAPC11	8.86521	0.215047	-0.343144	1.24489e-05	0.00138759	27.45
ENSG00000146278	PNRC1	5.59868	0.59421	0.669117	1.27697e-05	0.00140924	27.3549
ENSG00000132793	LPIN3	4.68693	0.836433	0.886541	1.27992e-05	0.00140924	27.3463
ENSG00000185033	SEMA4B	4.76758	0.701528	0.8254	1.28986e-05	0.00141157	27.3175
ENSG00000204287	HLA-DRA	3.19797	3.85357	-2.60144	1.31773e-05	0.00143339	27.2377
ENSG00000103121	CMC2	6.57819	0.365336	-0.554277	1.32869e-06	0.000277042	36.5068
ENSG00000090266	NDUFB2	9.36149	0.265397	-0.436232	1.33481e-06	0.000277042	36.4868
ENSG00000186871	ERCC6L	3.24776	1.06827	-1.3705	1.36862e-05	0.00147611	27.0967
ENSG00000104635	SLC39A14	5.4305	0.631542	0.681764	1.37335e-05	0.00147611	27.0839
ENSG00000109321	AREG	6.16762	3.1534	1.67978	1.39954e-05	0.00148813	27.0137
ENSG00000140455	USP3	6.06276	0.407276	0.524828	1.40794e-05	0.00148813	26.9915
ENSG00000064655	EYA2	1.29214	1.56921	-3.55115	1.40926e-05	0.00148813	26.988
ENSG00000103005	USB1	4.91214	0.664263	-0.728667	1.42451e-05	0.00148946	26.9481
ENSG00000074211	PPP2R2C	0.278492	0.721077	-3.93423	1.43037e-05	0.00148946	26.9329
ENSG00000272888	LINC01578	4.91911	0.443013	0.717643	1.43341e-06	0.000294126	36.1762
ENSG00000130066	SAT1	9.26293	0.428892	0.488865	1.43527e-05	0.00148946	26.9203
ENSG00000118418	HMGN3	7.01136	0.59588	-0.6802	1.46115e-06	0.000296449	36.093
ENSG00000053918	KCNQ1	5.64863	0.679165	0.716944	1.47849e-05	0.00152555	26.8105
ENSG00000070010	UFD1	6.89947	0.268901	-0.397609	1.49852e-05	0.00153743	26.7607
ENSG00000051108	HERPUD1	6.75574	1.22514	1.03346	1.50813e-06	0.000300183	35.9558
ENSG00000167748	KLK1	4.12665	1.79906	1.8901	1.5128e-06	0.000300183	35.9424
ENSG00000196878	LAMB3	5.9289	1.25935	0.952927	1.55919e-05	0.00159064	26.6144
ENSG00000187193	MT1X	7.06627	3.19374	1.68598	1.57235e-06	0.000308608	35.7754
ENSG00000074800	ENO1	10.7905	0.382863	0.452009	1.57826e-05	0.00159522	26.5696
ENSG00000138385	SSB	8.25499	0.229145	-0.352516	1.58135e-05	0.00159522	26.5624
ENSG00000134107	BHLHE40	5.70315	3.92021	1.76414	1.61468e-05	0.00161979	26.4857
ENSG00000141905	NFIC	6.70801	0.446359	-0.5122	1.62583e-05	0.00162196	26.4604
ENSG00000131174	COX7B	8.63465	0.261232	-0.371633	1.66541e-05	0.00165232	26.3722
ENSG00000147065	MSN	2.39952	3.3251	-3.2025	1.69774e-05	0.00167519	26.3017
ENSG00000134285	FKBP11	4.19661	0.646561	-0.750676	1.71433e-05	0.00167536	26.2661
ENSG00000100196	KDELR3	4.27193	1.25296	-1.03598	1.72129e-05	0.00167536	26.2513
ENSG00000170312	CDK1	6.35408	0.402096	-0.508672	1.72574e-05	0.00167536	26.2419
ENSG00000138640	FAM13A	6.15949	1.79612	1.3587	1.75939e-06	0.000341605	35.2919
ENSG00000178449	COX14	6.90436	0.328787	-0.433374	1.77416e-05	0.00171315	26.1408
ENSG00000182481	KPNA2	7.34611	0.354738	-0.516167	1.8276e-06	0.000350965	35.1291
ENSG00000197930	ERO1A	7.90673	0.885564	0.822634	1.84647e-06	0.000350965	35.0852
ENSG00000154781	CCDC174	5.96156	0.519973	0.580771	1.93101e-05	0.0018547	25.8325
ENSG00000104356	POP1	5.37098	0.820458	-0.775691	1.96972e-05	0.00188186	25.7605
ENSG00000104765	BNIP3L	8.18932	1.16932	0.942309	1.97612e-06	0.000371697	34.796
ENSG00000184347	SLIT3	1.40773	0.973252	-3.46171	2.00534e-06	0.000373304	40.2041
ENSG00000089723	OTUB2	4.86539	0.649582	-0.689046	2.01701e-05	0.0019169	25.6746
ENSG00000198258	UBL5	8.51441	0.253442	-0.363178	2.04415e-05	0.00193252	25.6263
ENSG00000168003	SLC3A2	7.55613	1.59282	1.14083	2.06078e-06	0.000379708	34.618
ENSG00000182809	CRIP2	3.75861	2.26711	-1.51858	2.1242e-05	0.00199774	25.4877
ENSG00000164167	LSM6	6.56602	0.283081	-0.484387	2.1368e-06	0.000389739	34.4646
ENSG00000114268	PFKFB4	5.29245	1.36731	1.04017	2.15619e-05	0.00201732	25.4338
ENSG00000015520	NPC1L1	3.27525	1.12397	1.39885	2.19526e-06	0.000392654	34.3506
ENSG00000100889	PCK2	5.61127	1.77774	1.3677	2.19627e-06	0.000392654	34.3486
ENSG00000241468	ATP5MF	7.83104	0.314985	-0.404992	2.2475e-05	0.00209186	25.2847
ENSG00000104231	ZFAND1	5.5106	0.576449	0.637541	2.25903e-05	0.00209186	25.2663
ENSG00000116761	CTH	3.14405	1.74212	1.90923	2.26895e-06	0.000401671	34.2114
ENSG00000106948	AKNA	4.11388	0.72465	0.906668	2.30973e-05	0.00212085	25.1867
ENSG00000124171	PARD6B	6.14381	0.997156	0.789342	2.31383e-05	0.00212085	25.1804
ENSG00000159176	CSRP1	6.51144	0.3883	-0.467934	2.38243e-05	0.0021727	25.0758
ENSG00000123353	ORMDL2	6.59083	0.380307	-0.534514	2.42148e-06	0.000418618	33.9381
ENSG00000116906	GNPAT	7.46093	0.850131	-0.77256	2.4235e-06	0.000418618	33.9346
ENSG00000061656	SPAG4	3.89316	1.27159	1.38005	2.43423e-06	0.000418618	33.9161
ENSG00000136068	FLNB	7.02512	0.556627	0.56891	2.47957e-05	0.00224676	24.9331
ENSG00000160211	G6PD	4.86914	0.682891	-0.702737	2.48852e-05	0.00224676	24.9203
ENSG00000119013	NDUFB3	7.71063	0.373553	-0.510214	2.49905e-06	0.000425711	33.806
ENSG00000177556	ATOX1	7.33692	0.440595	-0.479236	2.50195e-05	0.00224765	24.9011
ENSG00000204610	TRIM15	3.44899	1.11857	1.26654	2.52754e-05	0.0022594	24.8648
ENSG00000117139	KDM5B	6.52264	0.745253	0.665872	2.56996e-05	0.002286	24.8056
ENSG00000186575	NF2	6.42196	0.526109	-0.538144	2.59539e-05	0.00228625	24.7706
ENSG00000119333	WDR34	7.12124	0.441392	-0.48535	2.59556e-05	0.00228625	24.7704
ENSG00000105968	H2AFV	8.08351	0.287562	-0.44473	2.65004e-06	0.000447213	33.5612
ENSG00000114850	SSR3	7.76521	0.301684	-0.518228	2.6851e-07	0.000107479	43.8925
ENSG00000059728	MXD1	4.23602	1.17711	1.25517	2.69527e-06	0.000450634	33.4907
ENSG00000153485	TMEM251	4.90934	0.475887	-0.594283	2.73244e-05	0.00239513	24.588
ENSG00000104419	NDRG1	7.12861	6.1885	2.93149	2.73802e-07	0.000107479	43.7974
ENSG00000088986	DYNLL1	9.58886	0.327376	-0.394577	2.83257e-05	0.00246054	24.4608
ENSG00000104870	FCGRT	7.40783	0.769578	0.665541	2.83431e-05	0.00246054	24.4586
ENSG00000095380	NANS	7.83511	0.444015	-0.467926	2.87701e-05	0.00248134	24.4058
ENSG00000014641	MDH1	8.18626	0.219491	-0.329158	2.88576e-05	0.00248134	24.3951
ENSG00000179958	DCTPP1	7.55381	0.245706	-0.478411	2.88919e-07	0.000111	43.5361
ENSG00000152234	ATP5F1A	9.06429	0.254157	-0.350656	2.93588e-05	0.00250217	24.3344
ENSG00000092010	PSME1	8.44542	0.245059	-0.347917	2.9377e-05	0.00250217	24.3322
ENSG00000109107	ALDOC	6.69199	2.14735	1.14628	2.99374e-05	0.00253793	24.2657
ENSG00000133302	SLF1	4.88816	0.537024	-0.669853	3.02982e-05	0.00254566	24.2235
ENSG00000119812	FAM98A	5.93491	0.628824	-0.616508	3.03105e-05	0.00254566	24.2221
ENSG00000131495	NDUFA2	7.86777	0.280446	-0.375894	3.06253e-05	0.00256019	24.1858
ENSG00000073067	CYP2W1	1.00023	1.35935	2.94077	3.10326e-05	0.00257666	24.1394
ENSG00000006453	BAIAP2L1	5.83769	0.655955	0.636911	3.11077e-05	0.00257666	24.1309
ENSG00000184831	APOO	5.35657	0.506263	-0.581658	3.14557e-05	0.00259358	24.0919
ENSG00000184076	UQCR10	9.5892	0.21983	-0.376543	3.15755e-06	0.000523082	32.8356
ENSG00000152256	PDK1	4.9862	1.61283	1.12341	3.17527e-05	0.00260618	24.059
ENSG00000103257	SLC7A5	5.51103	2.16142	1.29707	3.21496e-05	0.00262681	24.0155
ENSG00000073712	FERMT2	1.96628	1.92657	-2.53442	3.24209e-05	0.00263705	23.986
ENSG00000095932	SMIM24	4.34682	1.81428	1.76906	3.28089e-07	0.000123423	42.9219
ENSG00000019582	CD74	8.18839	1.19405	-0.875849	3.31691e-06	0.000544485	32.6333
ENSG00000109919	MTCH2	7.68028	0.287955	-0.379023	3.34375e-05	0.00270754	23.8781
ENSG00000172461	FUT9	5.02439	3.17699	-1.44449	3.40835e-05	0.00272382	23.8114
ENSG00000168496	FEN1	6.6996	0.762668	-0.649882	3.41592e-05	0.00272382	23.8036
ENSG00000128272	ATF4	7.50765	0.962818	0.710556	3.41697e-05	0.00272382	23.8026
ENSG00000105289	TJP3	5.73698	0.650963	0.752255	3.42052e-06	0.000552491	32.5073
ENSG00000239672	NME1	7.97456	0.363594	-0.425606	3.4242e-05	0.00272382	23.7952
ENSG00000119866	BCL11A	5.54192	0.475268	0.765356	3.42687e-06	0.000552491	32.4997
ENSG00000206053	JPT2	7.19608	0.376273	-0.435809	3.44031e-05	0.00272464	23.7788
ENSG00000100911	PSME2	7.04818	0.605191	-0.554673	3.48062e-05	0.00274453	23.7383
ENSG00000176171	BNIP3	8.15874	2.46978	1.54651	3.50355e-07	0.000129109	42.6067
ENSG00000188293	IGFL1	1.65875	2.08726	3.23569	3.52488e-05	0.00276118	23.6943
ENSG00000245694	CRNDE	1.64719	1.53901	-3.09329	3.53146e-06	0.000564314	32.3768
ENSG00000198832	SELENOM	5.58494	1.82116	-1.03473	3.53232e-05	0.00276118	23.6869
ENSG00000140307	GTF2A2	7.31425	0.316907	-0.533687	3.60185e-07	0.000130077	42.4743
ENSG00000145833	DDX46	7.18451	0.263882	-0.370804	3.60824e-05	0.00280836	23.613
ENSG00000173692	PSMD1	8.13092	0.291827	-0.43882	3.61357e-06	0.000572191	32.283
ENSG00000111640	GAPDH	11.9456	0.350315	0.479568	3.64412e-06	0.000572191	32.2487
ENSG00000141580	WDR45B	7.36922	0.455096	0.565038	3.69411e-06	0.000575039	32.1932
ENSG00000180730	SHISA2	1.49549	2.73219	-3.83276	3.70407e-05	0.00287058	24.457
ENSG00000268621	IGFL2-AS1	4.92171	3.1888	2.18291	3.70896e-07	0.000131319	42.3344
ENSG00000198408	OGA	5.71781	0.641348	0.658725	3.74045e-05	0.00288638	23.4882
ENSG00000111348	ARHGDIB	3.23522	2.62436	-2.09419	3.77516e-06	0.000581417	32.1049
ENSG00000050165	DKK3	4.40308	2.94983	-1.5153	3.77651e-05	0.00290181	23.455
ENSG00000084092	NOA1	5.06559	0.700107	0.726678	3.7999e-05	0.00290402	23.4336
ENSG00000176407	KCMF1	5.08397	0.464267	0.675853	3.80817e-06	0.000581417	32.0695
ENSG00000070985	TRPM5	2.32745	0.932313	1.57604	3.81157e-05	0.00290402	23.423
ENSG00000159210	SNF8	6.4618	0.357068	-0.435935	3.82764e-05	0.00290402	23.4085
ENSG00000071537	SEL1L	6.05236	0.614204	0.713153	3.85387e-06	0.000581417	32.0211
ENSG00000132326	PER2	4.15678	1.2506	1.33584	3.86388e-06	0.000581417	32.0106
ENSG00000224032	EPB41L4A-AS1	5.33782	1.01387	0.861046	3.86866e-05	0.00291492	23.3716
ENSG00000087266	SH3BP2	3.93373	0.632567	0.796745	3.8743e-05	0.00291492	23.3666
ENSG00000131462	TUBG1	6.41641	0.345244	-0.507967	3.96969e-06	0.000592402	31.901
ENSG00000147905	ZCCHC7	5.19325	0.62973	0.660977	4.02672e-05	0.00301704	23.2334
ENSG00000107186	MPDZ	1.04156	1.45188	-3.67971	4.09223e-07	0.000142103	41.8669
ENSG00000008710	PKD1	2.9625	0.68401	1.03144	4.10561e-05	0.00306343	23.1666
ENSG00000096092	TMEM14A	5.97309	0.696283	-0.62714	4.15376e-05	0.0030866	23.1265
ENSG00000143799	PARP1	8.20526	0.296944	-0.440309	4.23119e-06	0.00062625	31.6432
ENSG00000025772	TOMM34	6.12826	0.337375	-0.434008	4.32184e-05	0.00319834	22.9903
ENSG00000179094		3.15089	1.64087	1.61739	4.34631e-05	0.00320332	22.971
ENSG00000173786	CNP	6.68299	0.332253	-0.55528	4.39211e-07	0.000149638	41.5326
ENSG00000101076	HNF4A	5.65966	1.41519	0.955119	4.42238e-05	0.00324614	22.9115
ENSG00000164111	ANXA5	8.21237	0.44445	-0.604254	4.55106e-07	0.000150873	41.3652
ENSG00000168209	DDIT4	8.02771	5.12142	1.66213	4.58128e-05	0.00334916	22.7908
ENSG00000136826	KLF4	3.0024	1.36535	2.01622	4.6008e-07	0.000150873	41.3141
ENSG00000123416	TUBA1B	10.3692	0.418012	-0.431974	4.66376e-05	0.0033957	22.73
ENSG00000162772	ATF3	4.49309	2.80545	2.10304	4.67901e-07	0.000150873	41.2349
ENSG00000213160	KLHL23	5.95208	0.698014	-0.631868	4.70976e-05	0.00341543	22.6965
ENSG00000143248	RGS5	6.18541	4.7485	2.20935	4.75417e-05	0.00342929	22.6645
ENSG00000132963	POMP	9.38053	0.262759	-0.343287	4.78817e-05	0.00342929	22.6402
ENSG00000115541	HSPE1	8.60103	0.370933	-0.413406	4.80565e-05	0.00342929	22.6278
ENSG00000115548	KDM3A	5.14902	2.02243	1.19316	4.81522e-05	0.00342929	22.6211
ENSG00000006611	USH1C	6.64812	0.645265	0.705951	4.81895e-06	0.000707446	31.1209
ENSG00000137801	THBS1	3.70412	2.94783	-1.70853	4.82383e-05	0.00342929	22.615
ENSG00000166436	TRIM66	2.73998	0.952391	1.42357	4.85715e-05	0.00343943	22.5916
ENSG00000126870	WDR60	6.10206	0.702266	0.630161	4.87837e-05	0.00344096	22.5768
ENSG00000128944	KNSTRN	5.28085	0.583133	-0.624196	4.94541e-05	0.0034575	22.5304
ENSG00000269926	DDIT4-AS1	1.98478	1.33643	2.01166	4.94613e-05	0.0034575	22.5299
ENSG00000171401	KRT13	2.63107	1.6342	1.84172	4.95926e-05	0.0034575	22.5209
ENSG00000189221	MAOA	4.79104	1.196	1.16149	5.0399e-05	0.00349073	22.4661
ENSG00000006459	KDM7A	3.79186	1.12697	1.14704	5.04558e-05	0.00349073	22.4623
ENSG00000061918	GUCY1B1	0.699199	1.4363	-3.69062	5.07972e-06	0.000738758	30.9107
ENSG00000106404	CLDN15	4.17457	1.79874	1.36539	5.08587e-05	0.00350518	22.4353
ENSG00000174567	GOLT1A	5.90412	1.12823	1.13037	5.09319e-07	0.000161347	40.8378
ENSG00000077152	UBE2T	6.31648	0.420024	-0.560693	5.11407e-06	0.000738758	30.8839
ENSG00000156802	ATAD2	6.66091	0.48297	-0.503089	5.13429e-05	0.00352509	22.4032
ENSG00000272047	GTF2H5	6.8476	0.577958	-0.625189	5.17631e-06	0.000741815	30.8357
ENSG00000130748	TMEM160	6.05336	0.370627	-0.452287	5.18378e-05	0.00354559	22.3708
ENSG00000141101	NOB1	6.45079	0.642922	0.594604	5.22272e-05	0.00355874	22.3454
ENSG00000134873	CLDN10	4.89329	5.52306	-1.87186	5.31033e-05	0.00360483	22.2892
ENSG00000072682	P4HA2	6.14272	0.776818	0.660367	5.34721e-05	0.00361627	22.2658
ENSG00000182195	LDOC1	2.04038	2.33823	-4.21356	5.37761e-07	0.00016742	40.5847
ENSG00000180448		3.89035	1.50168	1.4164	5.37796e-06	0.000764644	30.6839
ENSG00000008838	MED24	4.08668	0.503287	-0.678549	5.4872e-05	0.0036971	22.1786
ENSG00000233393		-0.0268843	1.02223	-6.09094	5.52654e-05	0.00369824	25.6535
ENSG00000127445	PIN1	7.1673	0.317157	-0.457517	5.52913e-06	0.000779997	30.5741
ENSG00000140995	DEF8	5.54205	0.858517	-0.712057	5.52985e-05	0.00369824	22.1525
ENSG00000159199	ATP5MC1	8.46691	0.385296	-0.562278	5.58042e-07	0.000170789	40.4128
ENSG00000130766	SESN2	5.20932	1.33807	0.934282	5.62242e-05	0.00374627	22.0966
ENSG00000042753	AP2S1	8.13128	0.210554	-0.307568	5.7587e-05	0.0038127	22.016
ENSG00000166508	MCM7	7.28444	0.399645	-0.444155	5.76434e-05	0.0038127	22.0128
ENSG00000169967	MAP3K2	4.98725	0.413402	0.629894	5.8063e-06	0.000805525	30.3808
ENSG00000154518	ATP5MC3	9.60284	0.279122	-0.408017	5.81135e-06	0.000805525	30.3774
ENSG00000158186	MRAS	1.99657	2.12066	-2.57559	5.85892e-06	0.000805525	30.3452
ENSG00000142507	PSMB6	8.70662	0.228092	-0.373298	5.88853e-06	0.000805525	30.3253
ENSG00000198743	SLC5A3	5.14138	0.687675	0.683816	5.91124e-05	0.00389559	21.9283
ENSG00000013306	SLC25A39	7.65332	0.256642	-0.343571	5.97407e-05	0.00391242	21.8928
ENSG00000233929	MT1XP1	3.06142	1.95471	1.75121	5.98606e-05	0.00391242	21.8861
ENSG00000244752	CRYBB2	1.38261	4.87407	12.0371	6.00178e-05	0.00391242	27.5235
ENSG00000117477	CCDC181	2.4852	1.95069	-1.89042	6.04947e-05	0.00392933	21.8508
ENSG00000204392	LSM2	6.63463	0.328607	-0.410054	6.16324e-05	0.00397528	21.7885
ENSG00000184575	XPOT	4.9845	0.861746	0.776249	6.16425e-05	0.00397528	21.7879
ENSG00000142867	BCL10	6.10868	0.443696	0.489547	6.22386e-05	0.00399944	21.7558
ENSG00000189334	S100A14	8.39889	1.84161	0.950975	6.30202e-05	0.00400608	21.7141
ENSG00000220804	LINC01881	2.79014	0.981371	1.30851	6.30941e-05	0.00400608	21.7102
ENSG00000228451	SDAD1P1	3.44543	1.05546	1.10237	6.31337e-05	0.00400608	21.7081
ENSG00000102393	GLA	5.03316	0.732831	-0.697283	6.32294e-05	0.00400608	21.703
ENSG00000033867	SLC4A7	4.38498	0.618471	-0.688793	6.38365e-05	0.00403041	21.6711
ENSG00000005339	CREBBP	5.19482	0.548445	0.820389	6.48292e-07	0.000195104	39.721
ENSG00000154723	ATP5PF	9.48926	0.268193	-0.337904	6.56021e-05	0.00410984	21.5802
ENSG00000168350	DEGS2	5.46337	0.746118	0.698814	6.57694e-05	0.00410984	21.5717
ENSG00000101654	RNMT	6.26512	0.437825	0.482229	6.61101e-05	0.00410984	21.5545
ENSG00000189043	NDUFA4	9.54401	0.499502	-0.458638	6.62243e-05	0.00410984	21.5488
ENSG00000131069	ACSS2	5.81515	1.08881	0.811503	6.62689e-05	0.00410984	21.5465
ENSG00000168439	STIP1	6.76856	0.319758	-0.391538	6.67175e-05	0.00410984	21.5241
ENSG00000143977	SNRPG	7.05869	0.320958	-0.388511	6.67845e-05	0.00410984	21.5208
ENSG00000065911	MTHFD2	7.30228	0.809339	0.626863	6.70848e-05	0.00410984	21.5059
ENSG00000283016		2.55927	0.795513	-1.23495	6.71431e-05	0.00410984	21.503
ENSG00000177459	ERICH5	4.18256	0.968311	-1.0097	6.76612e-06	0.000918615	29.7804
ENSG00000168961	LGALS9	5.23049	1.45893	-0.920852	6.80754e-05	0.00415283	21.4572
ENSG00000078668	VDAC3	7.33382	0.249523	-0.458912	6.84457e-07	0.000202035	39.4723
ENSG00000136048	DRAM1	4.10083	1.91213	-1.19136	6.8948e-05	0.0041919	21.4149
ENSG00000160862	AZGP1	5.6589	2.81317	2.08674	6.93703e-07	0.000202035	39.411
ENSG00000153879	CEBPG	6.04654	0.711154	0.734422	6.9867e-06	0.000941484	29.6553
ENSG00000113739	STC2	5.19527	4.3356	1.6943	7.06929e-05	0.00424932	21.332
ENSG00000106348	IMPDH1	4.66444	0.734912	-0.680626	7.07637e-05	0.00424932	21.3287
ENSG00000155380	SLC16A1	7.12217	1.00189	0.699735	7.07711e-05	0.00424932	21.3284
ENSG00000130822	PNCK	1.99716	1.41774	2.75335	7.08485e-06	0.000947637	29.601
ENSG00000233016	SNHG7	5.56357	0.661499	0.630651	7.09708e-05	0.00424932	21.3191
ENSG00000168264	IRF2BP2	7.57076	0.669492	0.558824	7.10692e-05	0.00424932	21.3145
ENSG00000172379	ARNT2	2.99258	1.37043	-1.80032	7.15993e-05	0.00426454	21.2899
ENSG00000174628	IQCK	5.26849	1.246	-0.812783	7.1796e-05	0.00426454	21.2808
ENSG00000188994	ZNF292	6.24813	0.682439	0.594062	7.22934e-05	0.00428001	21.258
ENSG00000142949	PTPRF	7.56608	0.897503	0.658343	7.3206e-05	0.00429795	21.2165
ENSG00000138107	ACTR1A	6.19334	0.392725	-0.520838	7.32219e-06	0.000972182	29.4729
ENSG00000151729	SLC25A4	6.37961	0.685603	-0.570056	7.32497e-05	0.00429795	21.2145
ENSG00000079246	XRCC5	8.52944	0.332843	-0.378303	7.35678e-05	0.00429795	21.2002
ENSG00000173812	EIF1	10.3886	0.422728	0.586369	7.36981e-07	0.000211233	39.135
ENSG00000100567	PSMA3	7.59766	0.313387	-0.372225	7.37577e-05	0.00429795	21.1917
ENSG00000166012	TAF1D	7.48952	0.586046	0.531515	7.37866e-05	0.00429795	21.1904
ENSG00000175592	FOSL1	5.08333	1.22477	-0.893253	7.44984e-05	0.00432546	21.1587
ENSG00000107949	BCCIP	7.03677	0.352958	-0.404042	7.51168e-05	0.00434738	21.1315
ENSG00000164114	MAP9	4.45488	1.45608	-1.33505	7.54907e-07	0.000211715	39.0257
ENSG00000277586	NEFL	2.27742	2.4442	3.86388	7.5505e-06	0.000995178	29.3538
ENSG00000243449	C4orf48	7.38967	0.633286	-0.533222	7.59708e-05	0.00438276	21.0942
ENSG00000134294	SLC38A2	6.81948	0.721658	0.705811	7.62191e-06	0.00099731	29.3174
ENSG00000249222	ATP5MGL	5.10728	0.398633	-0.494713	7.6838e-05	0.00441867	21.0568
ENSG00000175792	RUVBL1	6.52631	0.43662	-0.466288	7.7754e-05	0.00445715	21.0178
ENSG00000179403	VWA1	5.27976	0.72149	-0.83683	7.7816e-07	0.000211715	38.8881
ENSG00000169727	GPS1	6.44253	0.286583	-0.440993	7.78808e-06	0.00101172	29.2339
ENSG00000111445	RFC5	5.50869	0.515217	-0.555253	7.87589e-05	0.00450047	20.9756
ENSG00000234741	GAS5	8.42519	0.848278	0.742987	7.96792e-06	0.00102769	29.1458
ENSG00000090376	IRAK3	0.980708	1.27893	-2.73284	7.97468e-05	0.00454255	20.9347
ENSG00000198954	KIF1BP	4.87577	0.442307	-0.726051	8.03743e-07	0.000211715	38.7416
ENSG00000178623	GPR35	4.99375	0.978493	1.13971	8.10559e-07	0.000211715	38.7034
ENSG00000006652	IFRD1	4.45259	1.61725	1.31409	8.15227e-06	0.00104401	29.0576
ENSG00000169692	AGPAT2	6.04987	1.29302	0.836512	8.20184e-05	0.00463535	20.8425
ENSG00000167656	LY6D	2.09312	2.25824	2.10985	8.20754e-05	0.00463535	20.8402
ENSG00000204388	HSPA1B	5.97836	3.34608	1.37266	8.21461e-05	0.00463535	20.8374
ENSG00000116288	PARK7	9.08974	0.253731	-0.44059	8.3334e-07	0.000211715	38.5782
ENSG00000178828	RNF186	4.78579	5.7114	3.83625	8.3569e-07	0.000211715	38.5655
ENSG00000128708	HAT1	5.76767	0.409475	-0.478536	8.40981e-05	0.00471783	20.7605
ENSG00000160818	GPATCH4	6.973	0.594476	-0.525809	8.41303e-05	0.00471783	20.7593
ENSG00000114120	SLC25A36	6.6817	0.632684	0.752026	8.41616e-07	0.000211715	38.5337
ENSG00000161980	POLR3K	6.28201	0.355367	-0.57234	8.42262e-07	0.000211715	38.5302
ENSG00000159399	HK2	4.49747	2.25209	1.55458	8.48454e-06	0.00107891	28.9038
ENSG00000167600	CYP2S1	5.53556	0.854129	0.986015	8.50737e-07	0.000211715	38.4851
ENSG00000011243	AKAP8L	5.08885	0.624707	0.627112	8.51378e-05	0.00475955	20.7204
ENSG00000103415	HMOX2	6.46933	0.422881	-0.526754	8.55526e-06	0.0010803	28.8719
ENSG00000114023	FAM162A	8.35891	0.460588	0.614548	8.55911e-07	0.000211715	38.4578
ENSG00000087250	MT3	4.22569	3.05499	1.88382	8.57288e-05	0.00476638	20.6978
ENSG00000165609	NUDT5	7.25653	0.304216	-0.36746	8.5788e-05	0.00476638	20.6955
ENSG00000124429	POF1B	4.37919	0.781863	0.884141	8.63203e-05	0.00478125	20.6753
ENSG00000048052	HDAC9	1.9975	1.38359	-2.14338	8.70749e-06	0.00108571	28.8042
ENSG00000130005	GAMT	6.37515	0.63519	-0.646202	8.74739e-06	0.00108571	28.7867
ENSG00000176715	ACSF3	4.97648	0.855151	0.747051	8.76507e-05	0.00484009	20.6254
ENSG00000197142	ACSL5	5.52239	1.3276	1.06315	8.79627e-06	0.00108571	28.7653
ENSG00000117899	MESD	7.92095	0.267154	-0.335381	8.80133e-05	0.00484529	20.6119
ENSG00000128309	MPST	7.32495	0.433105	0.531411	8.83862e-06	0.00108571	28.7469
ENSG00000197358	BNIP3P1	5.20056	2.10225	1.61795	8.84803e-07	0.000215904	38.3084
ENSG00000101347	SAMHD1	5.09892	0.704167	-0.631008	9.07463e-05	0.00497621	20.5123
ENSG00000074842	MYDGF	8.20113	0.419523	-0.419896	9.09426e-05	0.00497621	20.5053
ENSG00000244754	N4BP2L2	6.65929	0.289126	0.373489	9.151e-05	0.00499213	20.4851
ENSG00000100749	VRK1	6.27817	0.275398	-0.514316	9.16715e-07	0.000220708	38.1494
ENSG00000231172		0.336247	1.31514	-4.56439	9.21875e-05	0.00501394	20.4611
ENSG00000039560	RAI14	4.21054	0.836994	-0.936245	9.2414e-06	0.0011244	28.5764
ENSG00000137648	TMPRSS4	6.49493	0.907914	0.677506	9.2534e-05	0.00501767	20.4489
ENSG00000087087	SRRT	6.93448	0.665671	-0.644645	9.27819e-06	0.0011244	28.5613
ENSG00000170525	PFKFB3	6.18025	4.04137	1.4854	9.32311e-05	0.00504034	20.4245
ENSG00000266282	UBL5P2	5.00565	0.404245	-0.495952	9.41137e-05	0.0050442	20.394
ENSG00000087191	PSMC5	7.62972	0.245298	-0.323485	9.4117e-05	0.0050442	20.3938
ENSG00000250742	LINC02381	2.11935	1.90013	-1.99952	9.41406e-05	0.0050442	20.393
ENSG00000111199	TRPV4	1.50111	1.25646	-2.681	9.53396e-07	0.000226519	37.9738
ENSG00000091483	FH	6.63381	0.315259	-0.453206	9.67069e-06	0.00116416	28.4033
ENSG00000168032	ENTPD3	1.30719	1.56707	-2.63895	9.71524e-05	0.00519018	20.291
ENSG00000153551	CMTM7	7.33422	0.889621	-0.615954	9.79563e-05	0.00521769	20.2643
ENSG00000124225	PMEPA1	5.87807	0.870651	-0.87559	9.80741e-07	0.000229291	37.8475
ENSG00000204257	HLA-DMA	3.98337	1.63229	-1.07117	9.87197e-05	0.00524289	20.2392
ENSG00000128422	KRT17	5.83222	4.75345	2.37186	9.90458e-07	0.000229291	37.8035
ENSG00000080031		3.64872	1.17599	1.11381	9.91294e-05	0.00524921	20.2258
ENSG00000172757	CFL1	10.1346	0.193479	-0.276053	9.99169e-05	0.00526535	20.2002

## Sheet: Crohns_vs_UC_Ileum
GeneID	Gene_Name	AverageLogCPM	Posterior_variance	Crohns_v_UC_Ileum	P.Value	adj.P.Val	F_stat
ENSG00000102144	PGK1	9.38877	0.963003	0.679764	0.000100674	0.0117248	20.1758
ENSG00000105254	TBCB	8.20129	0.258675	-0.344476	0.000101167	0.0117248	20.1601
ENSG00000070010	UFD1	6.89947	0.268901	-0.366062	0.000101831	0.0117248	20.1389
ENSG00000140835	CHST4	3.62851	1.71194	-3.6181	0.000101943	0.0117248	20.1354
ENSG00000213339	QTRT1	4.99361	1.10711	0.877623	0.000107821	0.0122831	19.9549
ENSG00000167515	TRAPPC2L	6.66834	0.488174	-0.496029	0.00010869	0.0122831	19.9291
ENSG00000186480	INSIG1	8.40562	1.06175	0.718442	0.000108839	0.0122831	19.9247
ENSG00000205581	HMGN1	8.36341	0.462332	-0.455434	0.000111091	0.0124595	19.8589
ENSG00000125148	MT2A	5.80565	1.29517	-0.838557	0.000111849	0.0124671	19.8371
ENSG00000169429	CXCL8	5.8084	2.23305	-1.16756	0.000113907	0.012585	19.7788
ENSG00000158023	WDR66	2.78709	1.45066	1.68661	0.000114301	0.012585	19.7677
ENSG00000112715	VEGFA	6.21125	1.87431	1.17075	0.000118901	0.0128659	19.6416
ENSG00000163659	TIPARP	5.51095	1.25354	-0.837239	0.000119415	0.0128659	19.6278
ENSG00000197892	KIF13B	6.09969	0.455957	0.512809	0.000120017	0.0128659	19.6118
ENSG00000153879	CEBPG	6.04654	0.711154	0.641698	0.000120057	0.0128659	19.6107
ENSG00000163171	CDC42EP3	5.20225	0.875307	-0.730489	0.000120415	0.0128659	19.6012
ENSG00000174628	IQCK	5.26849	1.246	-0.897379	0.000122736	0.0128717	19.5404
ENSG00000198860	TSEN15	6.95738	0.683466	-0.573265	0.000123239	0.0128717	19.5274
ENSG00000133639	BTG1	6.23605	0.657535	0.609316	0.000123323	0.0128717	19.5252
ENSG00000085563	ABCB1	4.1347	1.65552	1.32932	0.000125163	0.0128717	19.4781
ENSG00000072364	AFF4	6.57171	0.441807	0.481548	0.000125698	0.0128717	19.4645
ENSG00000161980	POLR3K	6.28201	0.355367	-0.42639	0.000125825	0.0128717	19.4613
ENSG00000079819	EPB41L2	7.11277	0.782369	0.622266	0.000125992	0.0128717	19.4571
ENSG00000101782	RIOK3	6.16882	0.362745	0.456268	0.000126172	0.0128717	19.4526
ENSG00000177119	ANO6	4.51852	0.593633	0.696076	0.000127723	0.0129567	19.4138
ENSG00000072506	HSD17B10	7.40306	0.313121	-0.378759	0.000131919	0.0132769	19.3113
ENSG00000186951	PPARA	5.52156	0.959955	0.774071	0.000133117	0.0132769	19.2826
ENSG00000135605	TEC	2.19665	0.771037	1.51137	0.000133751	0.0132769	19.2676
ENSG00000189221	MAOA	4.79104	1.196	0.911534	0.000133821	0.0132769	19.2659
ENSG00000100442	FKBP3	7.6439	0.309114	-0.372745	0.000136126	0.0134319	19.2119
ENSG00000100632	ERH	8.37998	0.256406	-0.334692	0.000142276	0.0139624	19.0725
ENSG00000117139	KDM5B	6.52264	0.745253	0.6237	0.000145374	0.0141758	19.0046
ENSG00000126870	WDR60	6.10206	0.702266	0.629755	0.000146021	0.0141758	18.9907
ENSG00000117394	SLC2A1	7.6432	3.25935	1.34461	0.000148939	0.0143818	18.9285
ENSG00000142484	TM4SF5	3.32325	1.88184	1.90832	0.000149757	0.0143838	18.9113
ENSG00000170345	FOS	4.99401	3.04372	1.72532	0.000150875	0.0143972	18.888
ENSG00000081019	RSBN1	5.51664	0.469192	0.52344	0.000151491	0.0143972	18.8752
ENSG00000131969	ABHD12B	2.01923	3.52908	-6.23001	0.000153494	0.0145112	18.834
ENSG00000116649	SRM	6.0055	0.408611	-0.456333	0.000156993	0.0147647	18.7634
ENSG00000101347	SAMHD1	5.09892	0.704167	-0.654479	0.000162815	0.0152329	18.6497
ENSG00000196935	SRGAP1	5.49185	0.990223	0.778451	0.000163777	0.0152439	18.6313
ENSG00000183463	URAD	2.94281	4.12138	3.09385	0.00016534	0.0153105	18.6017
ENSG00000167748	KLK1	4.12665	1.79906	1.26274	0.00016649	0.0153383	18.5801
ENSG00000146278	PNRC1	5.59868	0.59421	0.583835	0.000168951	0.0153852	18.5344
ENSG00000138107	ACTR1A	6.19334	0.392725	-0.439095	0.000169309	0.0153852	18.5278
ENSG00000166619	BLCAP	6.29458	0.589987	0.559452	0.000169555	0.0153852	18.5233
ENSG00000131941	RHPN2	4.95217	0.844171	0.773111	0.00017244	0.015508	18.4708
ENSG00000112379	ARFGEF3	5.59295	0.511459	0.548616	0.000172626	0.015508	18.4675
ENSG00000169689	CENPX	7.6675	0.313298	-0.368985	0.000174412	0.0155909	18.4355
ENSG00000148291	SURF2	5.37335	1.20723	-0.824569	0.000178811	0.01585	18.3582
ENSG00000127481	UBR4	5.11785	0.489556	0.589381	0.000179598	0.01585	18.3446
ENSG00000171124	FUT3	6.85185	0.558229	0.523678	0.000179944	0.01585	18.3386
ENSG00000166046	TCP11L2	1.96638	0.968672	2.10485	0.000184899	0.0162074	18.2546
ENSG00000188459	WASF4P	3.82415	0.622638	0.768609	0.000186098	0.0162288	18.2346
ENSG00000182154	MRPL41	7.24899	0.385861	-0.412761	0.00018694	0.0162288	18.2206
ENSG00000169727	GPS1	6.44253	0.286583	-0.366512	0.000188563	0.0162792	18.1939
ENSG00000100567	PSMA3	7.59766	0.313387	-0.364895	0.000189324	0.0162792	18.1815
ENSG00000117620	SLC35A3	5.18677	0.537836	0.594506	0.000191311	0.016372	18.1493
ENSG00000175756	AURKAIP1	7.90567	0.229683	-0.310426	0.000195389	0.0164793	18.0843
ENSG00000178401	DNAJC22	3.98011	1.04577	1.09404	0.000197595	0.0164793	18.0497
ENSG00000055609	KMT2C	6.36439	0.425832	0.468669	0.000197921	0.0164793	18.0446
ENSG00000169692	AGPAT2	6.04987	1.29302	0.859096	0.000198019	0.0164793	18.0431
ENSG00000130363	RSPH3	4.76573	0.674086	0.686697	0.000198966	0.0164793	18.0284
ENSG00000147669	POLR2K	6.52065	0.50373	-0.476685	0.000199278	0.0164793	18.0236
ENSG00000077152	UBE2T	6.31648	0.420024	-0.440165	0.000199581	0.0164793	18.019
ENSG00000227505		3.55048	0.484907	-0.671765	0.000199866	0.0164793	18.0146
ENSG00000173467	AGR3	7.32921	1.35327	0.801749	0.00020205	0.0165837	17.9812
ENSG00000142949	PTPRF	7.56608	0.897503	0.633035	0.000204755	0.0167297	17.9403
ENSG00000124733	MEA1	7.09388	0.285371	-0.350703	0.000206637	0.0168074	17.9123
ENSG00000141424	SLC39A6	5.46209	0.431233	-0.476359	0.000208312	0.0168571	17.8875
ENSG00000205060	SLC35B4	4.32095	0.765841	-0.73047	0.000209115	0.0168571	17.8757
ENSG00000142197	DOP1B	3.72751	1.03322	1.10465	0.000212974	0.0170919	17.8197
ENSG00000177459	ERICH5	4.18256	0.968311	-0.863362	0.000215908	0.0172507	17.7778
ENSG00000132470	ITGB4	6.51771	1.25452	0.807394	0.000220553	0.0175441	17.7128
ENSG00000079462	PAFAH1B3	6.80048	0.342786	-0.382805	0.00022273	0.0176104	17.6828
ENSG00000170633	RNF34	5.58643	0.470744	-0.48789	0.000223723	0.0176104	17.6693
ENSG00000178828	RNF186	4.78579	5.7114	2.948	0.000224311	0.0176104	17.6612
ENSG00000179958	DCTPP1	7.55381	0.245706	-0.320073	0.000229329	0.0179264	17.5938
ENSG00000115263	GCG	4.05899	4.55453	-2.78749	0.000231219	0.0179852	17.5689
ENSG00000108654	DDX5	8.68308	0.310931	-0.350378	0.000232074	0.0179852	17.5576
ENSG00000142208	AKT1	5.46483	0.492537	-0.500893	0.000234867	0.0181239	17.5213
ENSG00000177410	ZFAS1	8.01621	0.607469	0.507863	0.000236604	0.0181802	17.4989
ENSG00000039068	CDH1	7.31556	0.547052	0.493847	0.00024194	0.0185115	17.4312
ENSG00000173113	TRMT112	8.45331	0.225869	-0.29972	0.00024765	0.0188671	17.3605
ENSG00000177700	POLR2L	9.29226	0.258358	-0.315205	0.000249323	0.0188671	17.3401
ENSG00000185950	IRS2	3.44015	1.16843	1.17965	0.000249723	0.0188671	17.3353
ENSG00000168615	ADAM9	6.96731	0.487258	0.477302	0.000253118	0.019044	17.2944
ENSG00000176092	CRYBG2	4.0449	0.943047	1.10988	0.000256898	0.0192481	17.2497
ENSG00000117472	TSPAN1	8.02457	1.42293	0.794669	0.00025955	0.0193665	17.2186
ENSG00000168883	USP39	5.4484	0.371552	-0.435589	0.000261973	0.0194668	17.1906
ENSG00000124243	BCAS4	3.9385	1.17926	-0.944067	0.000264189	0.0194805	17.1652
ENSG00000102900	NUP93	5.40853	0.506189	-0.504101	0.000264998	0.0194805	17.156
ENSG00000151715	TMEM45B	6.43498	1.29117	0.797556	0.000265393	0.0194805	17.1515
ENSG00000095932	SMIM24	4.34682	1.81428	1.35036	0.000267385	0.0195102	17.129
ENSG00000140807	NKD1	3.73178	3.32831	-1.69232	0.000269089	0.0195102	17.1099
ENSG00000169306	IL1RAPL1	0.396585	1.30067	-3.32817	0.000270605	0.0195102	17.093
ENSG00000152518	ZFP36L2	7.06958	0.877483	0.619446	0.000271296	0.0195102	17.0853
ENSG00000171988	JMJD1C	6.15499	0.393299	0.433946	0.000271772	0.0195102	17.08
ENSG00000165795	NDRG2	4.68347	1.26552	-0.848878	0.000272744	0.0195102	17.0693
ENSG00000059573	ALDH18A1	7.1168	0.430951	0.429225	0.000273361	0.0195102	17.0625
ENSG00000196576	PLXNB2	7.09735	0.386136	0.411358	0.000280148	0.0199159	16.9889
ENSG00000203697	CAPN8	5.38507	1.61565	1.00176	0.000281407	0.0199269	16.9754
ENSG00000089199	CHGB	1.21001	2.56884	-3.92302	0.000310133	0.0218125	16.6849
ENSG00000160972	PPP1R16A	5.33947	0.446791	0.492501	0.000311295	0.0218125	16.6737
ENSG00000127324	TSPAN8	10.5119	1.49595	0.757105	0.00031286	0.0218125	16.6588
ENSG00000124562	SNRPC	7.9761	0.163519	-0.250434	0.000312867	0.0218125	16.6587
ENSG00000052802	MSMO1	8.13341	0.931848	0.618525	0.000320035	0.0222265	16.5913
ENSG00000153485	TMEM251	4.90934	0.475887	-0.509287	0.000323787	0.0224009	16.5567
ENSG00000119705	SLIRP	9.34338	0.290354	-0.326413	0.000330142	0.0227533	16.499
ENSG00000234678	ELF3-AS1	4.67355	0.773957	0.757147	0.000338118	0.0232144	16.4283
ENSG00000172765	TMCC1	5.33805	1.32343	0.869479	0.000340595	0.0232305	16.4067
ENSG00000161057	PSMC2	6.79074	0.391278	-0.396572	0.000340925	0.0232305	16.4039
ENSG00000147044	CASK	6.26682	0.91552	0.649283	0.000348463	0.0236548	16.3392
ENSG00000125901	MRPS26	8.08406	0.249838	-0.308609	0.000355035	0.023976	16.2841
ENSG00000164463	CREBRF	3.46053	0.751055	1.02185	0.00035585	0.023976	16.2773
ENSG00000138131	LOXL4	4.64726	2.8235	-2.15293	0.0003579	0.0240235	16.2604
ENSG00000167112	TRUB2	6.10404	0.333954	-0.382157	0.000361023	0.0240235	16.2348
ENSG00000130520		8.42142	0.259798	-0.30971	0.00036109	0.0240235	16.2342
ENSG00000155115	GTF3C6	6.95306	0.365069	-0.378485	0.000361876	0.0240235	16.2278
ENSG00000126458	RRAS	5.06934	1.23635	0.843312	0.000371208	0.0245528	16.1529
ENSG00000091317	CMTM6	7.68845	0.370792	-0.371738	0.000374304	0.0246082	16.1285
ENSG00000111261	MANSC1	5.91718	0.338605	-0.389508	0.000375782	0.0246082	16.1169
ENSG00000052344	PRSS8	7.1368	0.790208	0.575859	0.000376134	0.0246082	16.1142
ENSG00000156463	SH3RF2	4.66056	0.724852	0.681994	0.00038072	0.0248183	16.0786
ENSG00000205922		5.2073	4.36865	-2.47881	0.000387993	0.0252014	16.0231
ENSG00000113758	DBN1	5.24825	0.535584	-0.514626	0.000391985	0.0253505	15.9931
ENSG00000142156	COL6A1	2.71726	1.01989	-1.37908	0.000393096	0.0253505	15.9848
ENSG00000117523	PRRC2C	8.26955	0.499855	0.435006	0.00039804	0.0254264	15.9482
ENSG00000115325	DOK1	4.53044	0.536043	-0.553123	0.000402805	0.0254264	15.9134
ENSG00000136059	VILL	5.94793	0.757785	0.605752	0.000403307	0.0254264	15.9098
ENSG00000141580	WDR45B	7.36922	0.455096	0.427014	0.000403463	0.0254264	15.9087
ENSG00000143553	SNAPIN	6.26602	0.374125	-0.391244	0.000406029	0.0254264	15.8902
ENSG00000218069	RSL24D1P1	2.72783	0.912183	1.14969	0.000406978	0.0254264	15.8833
ENSG00000136436	CALCOCO2	5.83605	0.563111	0.524034	0.000408877	0.0254264	15.8697
ENSG00000138036	DYNC2LI1	4.94246	0.857929	0.702366	0.000409009	0.0254264	15.8688
ENSG00000134508	CABLES1	4.01272	0.994581	-0.828388	0.000409387	0.0254264	15.8661
ENSG00000115756	HPCAL1	6.32756	0.741052	0.566364	0.000409712	0.0254264	15.8638
ENSG00000143924	EML4	8.42939	0.340741	0.356802	0.000409763	0.0254264	15.8634
ENSG00000152952	PLOD2	6.50644	1.8722	0.942034	0.000412065	0.0254817	15.8471
ENSG00000197982	C1orf122	5.69414	0.476891	-0.462758	0.000414159	0.0255037	15.8323
ENSG00000167600	CYP2S1	5.53556	0.854129	0.67414	0.000415245	0.0255037	15.8247
ENSG00000104419	NDRG1	7.12861	6.1885	1.88743	0.000423272	0.0258309	15.7689
ENSG00000148120	AOPEP	5.03023	0.793555	-0.651985	0.000424502	0.0258309	15.7604
ENSG00000154310	TNIK	5.61602	0.563129	0.533487	0.000424864	0.0258309	15.7579
ENSG00000101255	TRIB3	5.70826	2.67708	1.33143	0.000427538	0.0259062	15.7397
ENSG00000086061	DNAJA1	8.13221	0.476363	-0.413305	0.000445374	0.0268967	15.6209
ENSG00000137876	RSL24D1	7.34434	0.418349	0.404364	0.000456248	0.0273727	15.551
ENSG00000184254	ALDH1A3	7.87283	3.8962	-1.18543	0.000456287	0.0273727	15.5508
ENSG00000066032	CTNNA2	0.0849713	1.03013	-3.07596	0.000463081	0.0276883	15.508
ENSG00000129128	SPCS3	7.26207	0.544286	-0.455643	0.000466652	0.0278097	15.4858
ENSG00000197747	S100A10	9.85453	1.61191	0.770715	0.00047117	0.0279866	15.4579
ENSG00000111678	C12orf57	6.93762	0.362869	-0.369815	0.000478806	0.0283469	15.4115
ENSG00000141452	RMC1	3.7939	0.793938	-0.765284	0.000484121	0.0284791	15.3796
ENSG00000100417	PMM1	4.25897	1.25004	1.0456	0.000487474	0.0284791	15.3597
ENSG00000061656	SPAG4	3.89316	1.27159	1.20496	0.000488987	0.0284791	15.3508
ENSG00000197555	SIPA1L1	5.53275	0.484108	0.490544	0.000490149	0.0284791	15.344
ENSG00000167110	GOLGA2	6.64371	0.352158	0.379007	0.000490409	0.0284791	15.3425
ENSG00000168439	STIP1	6.76856	0.319758	-0.3498	0.000490502	0.0284791	15.3419
ENSG00000160753	RUSC1	5.01551	0.732966	-0.615038	0.000492213	0.0284868	15.3319
ENSG00000143368	SF3B4	5.8351	0.343749	-0.381582	0.000495197	0.028568	15.3145
ENSG00000144852	NR1I2	1.61938	1.60326	3.61573	0.000503303	0.028844	15.2678
ENSG00000110442	COMMD9	5.1027	0.490079	-0.484921	0.00050403	0.028844	15.2636
ENSG00000088367	EPB41L1	4.30656	1.38844	1.14964	0.000504773	0.028844	15.2594
ENSG00000132793	LPIN3	4.68693	0.836433	0.720401	0.000508689	0.028976	15.2372
ENSG00000171161	ZNF672	4.71624	0.506478	-0.510154	0.000515414	0.0292277	15.1995
ENSG00000108671	PSMD11	7.67498	0.346309	-0.351564	0.000516345	0.0292277	15.1943
ENSG00000134827	TCN1	4.6102	4.505	-1.8446	0.000519839	0.0293336	15.1749
ENSG00000062038	CDH3	5.9884	0.440512	0.43279	0.000529337	0.0297764	15.123
ENSG00000158470	B4GALT5	5.47961	0.561231	-0.49742	0.00053223	0.0298307	15.1074
ENSG00000167522	ANKRD11	7.5839	0.364412	0.368995	0.000533622	0.0298307	15.0999
ENSG00000157613	CREB3L1	5.02095	1.93281	1.13864	0.000535258	0.0298307	15.0912
ENSG00000198453	ZNF568	2.59679	1.20381	-1.24392	0.000538578	0.0298714	15.0735
ENSG00000196976	LAGE3	5.46648	0.479396	-0.453093	0.000539296	0.0298714	15.0697
ENSG00000249859	PVT1	2.97226	0.699106	1.01156	0.000544086	0.0300445	15.0444
ENSG00000164211	STARD4	5.42449	0.639953	0.559234	0.000545793	0.0300469	15.0354
ENSG00000117419	ERI3	5.27467	0.451497	-0.451123	0.00055335	0.0303703	14.9961
ENSG00000159423	ALDH4A1	4.1745	0.819122	-0.696746	0.000569769	0.0311086	14.9127
ENSG00000116906	GNPAT	7.46093	0.850131	-0.549311	0.000570246	0.0311086	14.9104
ENSG00000105755	ETHE1	7.65921	0.634384	0.483554	0.000572355	0.0311199	14.8998
ENSG00000168754	FAM178B	0.439875	1.4953	-3.51254	0.000576281	0.0311199	14.8804
ENSG00000156587	UBE2L6	5.744	0.584557	-0.507234	0.000576497	0.0311199	14.8793
ENSG00000115866	DARS	7.39558	0.418233	0.392174	0.000578884	0.0311199	14.8676
ENSG00000166411	IDH3A	6.06363	0.445563	-0.420836	0.000579224	0.0311199	14.8659
ENSG00000101972	STAG2	6.62371	0.26859	0.324501	0.000580794	0.0311199	14.8582
ENSG00000163516	ANKZF1	5.42228	1.032	0.718063	0.000586887	0.0313533	14.8285
ENSG00000126088	UROD	6.34471	0.402356	-0.395971	0.000589137	0.0313807	14.8176
ENSG00000028839	TBPL1	5.04548	0.692265	-0.566358	0.000594283	0.0314602	14.7929
ENSG00000116288	PARK7	9.08974	0.253731	-0.288685	0.000594462	0.0314602	14.7921
ENSG00000123405	NFE2	1.8502	1.63877	-1.88992	0.000595856	0.0314602	14.7854
ENSG00000259535	RPL21P12	0.0309258	0.726836	-3.63139	0.000612283	0.0322332	15.9243
ENSG00000010030	ETV7	2.6278	0.760846	-0.988752	0.00063183	0.0331286	14.6193
ENSG00000228649	SNHG26	0.462566	0.997579	-3.12933	0.000632961	0.0331286	14.6142
ENSG00000075618	FSCN1	4.92986	2.9434	-1.21786	0.000639681	0.0332896	14.5844
ENSG00000198954	KIF1BP	4.87577	0.442307	-0.463968	0.000639724	0.0332896	14.5842
ENSG00000187210	GCNT1	5.75639	1.41225	0.796711	0.000651757	0.0338183	14.5316
ENSG00000153233	PTPRR	4.34001	1.37477	1.02451	0.000658029	0.0340067	14.5046
ENSG00000108010	GLRX3	6.61679	0.385344	-0.375168	0.000661264	0.0340067	14.4908
ENSG00000135119	RNFT2	4.25369	1.09509	-0.781214	0.000662563	0.0340067	14.4852
ENSG00000081059	TCF7	5.25458	1.8321	-0.902293	0.000662921	0.0340067	14.4837
ENSG00000145632	PLK2	6.11354	1.31393	-0.721652	0.000665532	0.0340439	14.4726
ENSG00000133138	TBC1D8B	4.58351	0.855463	0.733085	0.000671407	0.0342474	14.4479
ENSG00000107960	STN1	5.30856	0.64595	0.573953	0.000676544	0.0344123	14.4264
ENSG00000102054	RBBP7	7.38809	0.275292	-0.307482	0.000679725	0.0344769	14.4133
ENSG00000087191	PSMC5	7.62972	0.245298	-0.286603	0.000690267	0.0347953	14.37
ENSG00000165959	CLMN	5.98546	0.670887	0.543496	0.0006907	0.0347953	14.3682
ENSG00000086758	HUWE1	5.88014	0.473047	0.454425	0.00069225	0.0347953	14.3619
ENSG00000095585	BLNK	3.45372	1.23222	1.27036	0.000693709	0.0347953	14.356
ENSG00000269926	DDIT4-AS1	1.98478	1.33643	2.1382	0.000702351	0.0351312	14.3213
ENSG00000188486	H2AFX	6.06984	0.560668	-0.452134	0.000714308	0.0356305	14.274
ENSG00000148700	ADD3	7.18167	0.401095	0.378053	0.000717945	0.0357133	14.2597
ENSG00000170581	STAT2	4.87113	0.71902	-0.588343	0.000723632	0.0358088	14.2376
ENSG00000231389	HLA-DPA1	2.04767	2.99809	-2.57202	0.000726645	0.0358088	14.226
ENSG00000167508	MVD	7.07369	1.35023	0.714129	0.000727235	0.0358088	14.2237
ENSG00000175197	DDIT3	6.0027	2.78237	1.4504	0.000727798	0.0358088	14.2216
ENSG00000165675	ENOX2	5.138	0.559695	-0.500657	0.000733475	0.0359901	14.1998
ENSG00000176912	TYMSOS	3.29019	0.794052	0.912107	0.000737221	0.0360759	14.1856
ENSG00000108828	VAT1	6.59328	0.319796	-0.340135	0.000742194	0.0361427	14.1668
ENSG00000095539	SEMA4G	3.67	1.21491	1.06964	0.000744728	0.0361427	14.1573
ENSG00000138449	SLC40A1	6.06198	1.17463	0.707294	0.000747654	0.0361427	14.1463
ENSG00000172428	COPS9	8.05636	0.381116	-0.350459	0.000749152	0.0361427	14.1407
ENSG00000187193	MT1X	7.06627	3.19374	1.15534	0.000749285	0.0361427	14.1402
ENSG00000135521	LTV1	5.34809	0.469965	-0.449999	0.000750748	0.0361427	14.1348
ENSG00000196233	LCOR	7.1155	0.434685	0.395298	0.000753035	0.0361427	14.1263
ENSG00000116161	CACYBP	7.17016	0.321777	-0.33155	0.000756996	0.0361427	14.1117
ENSG00000110717	NDUFS8	7.86518	0.306542	-0.315265	0.000757258	0.0361427	14.1107
ENSG00000117707	PROX1	2.6463	4.07404	-2.28798	0.000758603	0.0361427	14.1058
ENSG00000172757	CFL1	10.1346	0.193479	-0.245933	0.000760745	0.0361494	14.0979
ENSG00000137821	LRRC49	3.24344	1.13268	-0.953349	0.000763012	0.036162	14.0896
ENSG00000120885	CLU	6.33068	1.84549	-0.87457	0.000768135	0.0363095	14.0709
ENSG00000255302	EID1	8.01061	0.343857	-0.333818	0.000787623	0.0370755	14.0012
ENSG00000145494	NDUFS6	8.06489	0.288809	-0.304695	0.000790463	0.0370755	13.9912
ENSG00000174938	SEZ6L2	5.62215	0.646227	0.522777	0.0007905	0.0370755	13.991
ENSG00000099953	MMP11	2.89845	0.937735	-0.913222	0.000798376	0.037297	13.9635
ENSG00000232177	MTND4P24	0.781781	1.33026	-3.16415	0.000799355	0.037297	13.9601
ENSG00000198408	OGA	5.71781	0.641348	0.519395	0.000802565	0.0373503	13.9489
ENSG00000168679	SLC16A4	3.07623	1.61836	1.86654	0.000805071	0.0373706	13.9403
ENSG00000137177	KIF13A	4.02796	0.929235	0.814939	0.000811363	0.0375661	13.9187
ENSG00000147684	NDUFB9	8.61219	0.241974	-0.275353	0.000825951	0.0380714	13.8692
ENSG00000139131	YARS2	4.89043	0.542099	-0.506841	0.000828694	0.0380714	13.86
ENSG00000042753	AP2S1	8.13128	0.210554	-0.25939	0.000829506	0.0380714	13.8573
ENSG00000116688	MFN2	5.03067	0.351576	-0.396283	0.000832432	0.0380714	13.8476
ENSG00000135968	GCC2	7.30338	0.64359	0.475113	0.000832818	0.0380714	13.8463
ENSG00000117477	CCDC181	2.4852	1.95069	-1.57753	0.000837494	0.0381885	13.8308
ENSG00000118689	FOXO3	4.93914	0.680823	0.594109	0.000841149	0.0382585	13.8187
ENSG00000102172	SMS	7.09722	0.27135	-0.302477	0.000844117	0.038297	13.809
ENSG00000148444	COMMD3	5.67941	0.500129	-0.438922	0.000849424	0.0383327	13.7916
ENSG00000130707	ASS1	5.50388	2.20463	1.0214	0.000850788	0.0383327	13.7872
ENSG00000144674	GOLGA4	7.97622	0.307372	0.319289	0.000851272	0.0383327	13.7856
ENSG00000160191	PDE9A	3.17195	0.870378	0.912056	0.000864495	0.0388128	13.743
ENSG00000155100	OTUD6B	4.1851	0.673961	-0.627927	0.000866233	0.0388128	13.7375
ENSG00000179913	B3GNT3	5.41474	0.656866	0.540139	0.000874768	0.0390632	13.7104
ENSG00000116667	C1orf21	6.07446	0.557195	0.451594	0.000878035	0.0390632	13.7001
ENSG00000142507	PSMB6	8.70662	0.228092	-0.265691	0.00087831	0.0390632	13.6993
ENSG00000179950	PUF60	7.45032	0.338121	-0.332593	0.000882502	0.0391532	13.6861
ENSG00000109046	WSB1	6.81258	1.28424	0.693004	0.000885324	0.0391821	13.6773
ENSG00000177984	LCN15	2.11643	4.85224	3.20618	0.000892281	0.0393934	13.6557
ENSG00000143147	GPR161	3.55152	1.2416	-0.902784	0.000900497	0.0395444	13.6305
ENSG00000119402	FBXW2	6.5512	0.29644	-0.322836	0.00090152	0.0395444	13.6274
ENSG00000254901	BORCS8	4.8177	0.518104	-0.493929	0.000904365	0.0395444	13.6187
ENSG00000117410	ATP6V0B	7.81753	0.346547	-0.333136	0.000904461	0.0395444	13.6184
ENSG00000170035	UBE2E3	5.68392	0.522082	-0.4435	0.000909776	0.0396807	13.6023
ENSG00000104368	PLAT	0.625258	1.25147	-2.71413	0.000919485	0.0400076	13.5731
ENSG00000207001	SNORD116-2	0.400797	1.63623	5.41815	0.000924899	0.0401331	13.9007
ENSG00000140983	RHOT2	5.87519	0.476025	-0.420118	0.000929196	0.0401331	13.5442
ENSG00000183741	CBX6	7.15279	0.628076	-0.452977	0.000931149	0.0401331	13.5384
ENSG00000141551	CSNK1D	6.19368	0.276957	0.321282	0.000931261	0.0401331	13.5381
ENSG00000100344	PNPLA3	5.2707	0.96504	0.669362	0.000935437	0.0402171	13.5258
ENSG00000041357	PSMA4	8.61839	0.257673	-0.280044	0.000951258	0.0407222	13.4798
ENSG00000152256	PDK1	4.9862	1.61283	0.961383	0.000953495	0.0407222	13.4733
ENSG00000183762	KREMEN1	6.11617	0.510181	-0.423665	0.00095395	0.0407222	13.472
ENSG00000078668	VDAC3	7.33382	0.249523	-0.281786	0.000959745	0.040863	13.4554
ENSG00000099204	ABLIM1	6.79969	0.660532	0.478844	0.000961776	0.040863	13.4496
ENSG00000188846	RPL14	9.60229	0.325875	0.316836	0.000965038	0.0409054	13.4403
ENSG00000163975	MELTF	5.05387	1.43171	-0.767597	0.000980422	0.0414601	13.397
ENSG00000103485	QPRT	8.0038	0.843439	0.521371	0.00098518	0.041564	13.3838
ENSG00000244752	CRYBB2	1.38261	4.87407	7.56543	0.000987672	0.041572	15.5954
ENSG00000211460	TSN	6.35318	0.399329	-0.369456	0.00100557	0.0422126	13.3278
ENSG00000140006	WDR89	3.68148	0.665375	-0.659021	0.00100757	0.0422126	13.3224
ENSG00000096092	TMEM14A	5.97309	0.696283	-0.495999	0.00101344	0.0423602	13.3065
ENSG00000166920	C15orf48	5.31266	2.38772	1.16492	0.00103094	0.0429925	13.2598
ENSG00000099194	SCD	10.0139	2.15118	0.835347	0.00105273	0.0435183	13.2028
ENSG00000175354	PTPN2	5.36984	0.475209	0.443652	0.00105549	0.0435183	13.1957
ENSG00000137076	TLN1	6.25034	0.398971	0.379454	0.00105599	0.0435183	13.1944
ENSG00000156675	RAB11FIP1	7.31136	0.603208	0.448996	0.00105722	0.0435183	13.1912
ENSG00000102554	KLF5	7.57659	0.463688	0.387166	0.00105852	0.0435183	13.1879
ENSG00000167772	ANGPTL4	4.39914	4.50891	2.1076	0.00105914	0.0435183	13.1863
ENSG00000132199	ENOSF1	5.97073	0.814674	0.565039	0.00106042	0.0435183	13.183
ENSG00000137880	GCHFR	7.04161	0.945609	-0.546775	0.00106487	0.0436019	13.1716
ENSG00000134873	CLDN10	4.89329	5.52306	-1.75243	0.00107073	0.0437423	13.1567
ENSG00000142910	TINAGL1	7.24955	0.563089	0.436648	0.00108377	0.0438921	13.1238
ENSG00000240972	MIF	7.04556	0.417227	0.372503	0.00108382	0.0438921	13.1237
ENSG00000044459	CNTLN	3.77846	0.900708	-0.757559	0.00108487	0.0438921	13.121
ENSG00000156381	ANKRD9	3.95383	0.524999	0.581884	0.00108619	0.0438921	13.1177
ENSG00000164543	STK17A	4.71829	1.57017	0.948618	0.00108655	0.0438921	13.1169
ENSG00000035403	VCL	6.53767	0.553045	0.442548	0.0010923	0.044026	13.1025
ENSG00000159210	SNF8	6.4618	0.357068	-0.34549	0.00110889	0.044595	13.0616
ENSG00000120162	MOB3B	2.85842	1.38355	1.32394	0.00113455	0.0454733	12.9996
ENSG00000048649	RSF1	7.0746	0.382644	0.353158	0.00113576	0.0454733	12.9968
ENSG00000139239	RPL14P1	8.16249	0.452524	0.373681	0.00116433	0.0465107	12.9296
ENSG00000081177	EXD2	3.77265	0.558194	-0.574559	0.00116892	0.0465107	12.919
ENSG00000147416	ATP6V1B2	5.55678	0.485622	-0.422178	0.00117163	0.0465107	12.9127
ENSG00000140391	TSPAN3	8.25015	0.433982	0.36324	0.00117198	0.0465107	12.9119
ENSG00000170903	MSANTD4	4.65734	0.645351	-0.537531	0.00117552	0.046549	12.9038
ENSG00000163820	FYCO1	3.94548	1.13501	0.868277	0.00118881	0.0469723	12.8734
ENSG00000113552	GNPDA1	5.83618	0.534099	-0.43534	0.00119955	0.0472933	12.8492
ENSG00000112110	MRPL18	6.50385	0.310729	-0.318123	0.00120431	0.0473031	12.8385
ENSG00000168802	CHTF8	5.77337	0.40558	-0.381099	0.0012063	0.0473031	12.834
ENSG00000107443	CCNJ	3.43636	1.12227	-0.868083	0.00120766	0.0473031	12.831
ENSG00000186854	TRABD2A	5.49156	1.62064	0.817489	0.00121458	0.0473796	12.8156
ENSG00000123384	LRP1	3.74633	2.05415	1.54	0.00121486	0.0473796	12.815
ENSG00000181019	NQO1	8.841	2.35178	-0.806783	0.00122155	0.0475338	12.8002
ENSG00000127914	AKAP9	7.44339	0.468603	0.385114	0.00122408	0.0475338	12.7946
ENSG00000128016	ZFP36	4.33553	1.09435	0.902891	0.00123164	0.0477247	12.7781
ENSG00000124226	RNF114	6.86802	0.481295	0.393776	0.00125134	0.0483841	12.7354
ENSG00000241095	CYP51A1P1	2.79039	1.03984	1.15868	0.00125701	0.0483931	12.7233
ENSG00000170340	B3GNT2	4.90972	0.60066	-0.506483	0.00125784	0.0483931	12.7215
ENSG00000161970	RPL26	9.55634	0.374235	0.329934	0.00125961	0.0483931	12.7177
ENSG00000169981	ZNF35	3.27186	0.927825	-0.833107	0.00126413	0.0484637	12.7081
ENSG00000134308	YWHAQ	7.01403	0.332784	-0.318608	0.00127204	0.0486636	12.6913
ENSG00000111875	ASF1A	5.01417	0.579414	-0.476435	0.00128399	0.0490168	12.6663
ENSG00000005194	CIAPIN1	5.81542	0.39288	-0.376525	0.0012887	0.049093	12.6564
ENSG00000026508	CD44	7.87818	1.03554	0.568578	0.00129256	0.0491364	12.6484
ENSG00000138764	CCNG2	5.50245	2.01968	0.903093	0.00130499	0.0492735	12.6228
ENSG00000142230	SAE1	6.47799	0.231762	-0.272666	0.0013051	0.0492735	12.6226
ENSG00000054611	TBC1D22A	4.63063	0.636511	0.558688	0.00130668	0.0492735	12.6193
ENSG00000221869	CEBPD	5.11162	0.964958	0.626914	0.00130708	0.0492735	12.6185
ENSG00000150977	RILPL2	5.17382	0.556058	-0.466792	0.00132088	0.0496899	12.5904
ENSG00000275457		0.939056	0.960473	-1.73839	0.00132433	0.0497161	12.5834
ENSG00000139998	RAB15	5.33968	1.12917	-0.635995	0.00133022	0.0498337	12.5715
ENSG00000148737	TCF7L2	7.46102	0.636309	0.441494	0.00133455	0.0498921	12.5629
ENSG00000050405	LIMA1	8.47281	0.524985	0.59242	1.07308e-05	0.00309849	28.0086
ENSG00000197043	ANXA6	6.462	1.03059	-0.863017	1.08105e-05	0.00309849	27.9806
ENSG00000130821	SLC6A8	5.22962	1.5879	1.60363	1.11722e-05	0.00315214	27.8564
ENSG00000135926	TMBIM1	6.19894	0.346261	0.620991	1.12729e-06	0.000948973	37.2291
ENSG00000170776	AKAP13	6.21857	0.504536	0.73217	1.15235e-06	0.000948973	37.132
ENSG00000244187	TMEM141	7.20035	0.740398	0.848328	1.15619e-06	0.000948973	37.1173
ENSG00000080031		3.64872	1.17599	1.77097	1.16581e-05	0.00323861	27.6962
ENSG00000221914	PPP2R2A	6.42681	0.431014	0.562109	1.235e-05	0.00335989	27.4799
ENSG00000136068	FLNB	7.02512	0.556627	0.84392	1.23969e-07	0.000327413	47.7637
ENSG00000124831	LRRFIP1	8.27571	0.357713	0.484747	1.24668e-05	0.00335989	27.4447
ENSG00000119950	MXI1	4.69255	0.700759	1.23183	1.26925e-07	0.000327413	47.6426
ENSG00000124942	AHNAK	6.27766	0.901952	0.995683	1.45283e-06	0.00112431	36.1178
ENSG00000130164	LDLR	7.23591	0.718686	0.712436	1.51348e-05	0.00401897	26.724
ENSG00000072682	P4HA2	6.14272	0.776818	0.921255	1.5724e-06	0.00112431	35.7753
ENSG00000185479	KRT6B	1.7684	1.29146	-2.64742	1.61562e-06	0.00112431	35.6583
ENSG00000089723	OTUB2	4.86539	0.649582	-0.901652	1.63461e-06	0.00112431	35.6079
ENSG00000197632	SERPINB2	1.20438	1.77711	-5.0778	1.68115e-06	0.00112431	35.4871
ENSG00000186007	LEMD1	4.52929	1.47153	1.42207	1.69949e-05	0.00444749	26.298
ENSG00000096696	DSP	8.49188	0.780788	0.697157	1.77318e-05	0.00453501	26.1428
ENSG00000187608	ISG15	4.51933	1.47735	-1.21336	1.78316e-05	0.00453501	26.1223
ENSG00000173786	CNP	6.68299	0.332253	-0.61208	1.82417e-07	0.000350882	45.8033
ENSG00000128274	A4GALT	2.37597	1.69885	-2.36765	1.90261e-05	0.00477159	25.8863
ENSG00000107159	CA9	9.24496	2.60389	1.7782	1.92102e-07	0.000350882	45.5447
ENSG00000114480	GBE1	5.4179	0.764542	1.10774	1.94319e-07	0.000350882	45.4874
ENSG00000131981	LGALS3	8.56386	0.794999	0.816358	1.94366e-06	0.00125345	34.8665
ENSG00000104517	UBR5	5.24168	0.52052	0.688526	2.00216e-05	0.00480324	25.7014
ENSG00000166143	PPP1R14D	4.06255	2.32203	1.91486	2.01727e-05	0.00480324	25.6742
ENSG00000166171	DPCD	6.58891	0.454134	0.554614	2.02141e-05	0.00480324	25.6667
ENSG00000078124	ACER3	4.37139	0.602366	-0.779619	2.04169e-05	0.00480324	25.6306
ENSG00000204287	HLA-DRA	3.19797	3.85357	-3.08961	2.07024e-05	0.00480324	25.5805
ENSG00000103355	PRSS33	4.47363	7.83184	-3.91667	2.09274e-05	0.00480324	25.5415
ENSG00000163694	RBM47	6.58155	0.503133	0.589244	2.13384e-05	0.00480324	25.4713
ENSG00000114948	ADAM23	1.03533	2.30636	-4.70994	2.17941e-05	0.00480324	25.3953
ENSG00000167191	GPRC5B	5.45205	2.72923	-1.52955	2.19388e-05	0.00480324	25.3714
ENSG00000142273	CBLC	5.14502	0.544537	0.95546	2.19525e-07	0.00036036	44.8818
ENSG00000166562	SEC11C	7.09628	0.438057	-0.519397	2.19551e-05	0.00480324	25.3688
ENSG00000074695	LMAN1	8.34556	0.27034	0.40481	2.22131e-05	0.00480324	25.3268
ENSG00000101654	RNMT	6.26512	0.437825	0.551494	2.25138e-05	0.00480324	25.2785
ENSG00000175426	PCSK1	0.247343	1.06836	-5.95207	2.27673e-05	0.00480324	25.9134
ENSG00000163072	NOSTRIN	3.33215	1.46904	1.92194	2.2775e-06	0.0014181	34.1956
ENSG00000038219	BOD1L1	5.94454	0.392633	0.54659	2.28764e-05	0.00480324	25.2212
ENSG00000119408	NEK6	5.62017	0.783367	0.907166	2.60201e-06	0.00156615	33.6374
ENSG00000154856	APCDD1	5.07246	4.08514	-1.91937	2.6293e-05	0.00545715	24.7245
ENSG00000164096	C4orf3	8.54907	0.865495	0.712129	2.80579e-05	0.00570578	24.4943
ENSG00000079805	DNM2	5.61661	0.391379	0.554147	2.81229e-05	0.00570578	24.4862
ENSG00000074800	ENO1	10.7905	0.382863	0.462306	2.84812e-05	0.00571427	24.4414
ENSG00000198758	EPS8L3	6.03752	0.919906	1.24007	2.86294e-07	0.000429025	43.5804
ENSG00000156510	HKDC1	5.33416	0.797758	1.35093	2.86661e-08	0.000258812	55.6846
ENSG00000173575	CHD2	6.17361	0.535898	0.717336	2.87391e-06	0.00167401	33.2243
ENSG00000006611	USH1C	6.64812	0.645265	0.645341	2.95107e-05	0.00579347	24.3162
ENSG00000115457	IGFBP2	5.70319	2.49252	1.43665	2.95176e-05	0.00579347	24.3154
ENSG00000156973	PDE6D	4.61078	0.602357	-0.709037	2.99126e-05	0.00580787	24.2686
ENSG00000171747	LGALS4	9.81463	1.27335	0.995208	3.10757e-06	0.00169247	32.9013
ENSG00000089472	HEPH	4.5899	1.69341	1.54907	3.16776e-06	0.00169247	32.8223
ENSG00000108846	ABCC3	6.6107	0.845027	0.871621	3.1868e-06	0.00169247	32.7977
ENSG00000127831	VIL1	8.06288	0.894409	0.973045	3.21647e-07	0.000429025	43.0173
ENSG00000143167	GPA33	4.6665	4.40783	2.57557	3.25695e-05	0.00624285	23.97
ENSG00000196975	ANXA4	8.31324	0.631831	0.831882	3.32633e-07	0.000429025	42.8557
ENSG00000079150	FKBP7	3.28284	0.88155	-1.07586	3.3359e-05	0.00624285	23.8863
ENSG00000006453	BAIAP2L1	5.83769	0.655955	0.691807	3.35145e-05	0.00624285	23.8701
ENSG00000145012	LPP	6.74073	0.662238	0.657835	3.35358e-05	0.00624285	23.8679
ENSG00000171914	TLN2	4.80345	0.923399	1.14129	3.42952e-06	0.00176934	32.4965
ENSG00000100345	MYH9	8.39594	0.772689	0.667901	3.44507e-05	0.00627723	23.774
ENSG00000104765	BNIP3L	8.18932	1.16932	0.831536	3.44907e-05	0.00627723	23.77
ENSG00000065154	OAT	6.64276	0.382384	-0.481063	3.47634e-05	0.00627723	23.7425
ENSG00000115306	SPTBN1	8.24099	0.613722	0.595934	3.57191e-05	0.00638594	23.6482
ENSG00000143621	ILF2	8.05569	0.24403	-0.363031	3.61775e-05	0.00640448	23.6039
ENSG00000117906	RCN2	6.84552	0.335309	-0.512924	3.62825e-06	0.00181987	32.2665
ENSG00000142634	EFHD2	6.29505	0.546313	0.599032	3.66879e-05	0.00643179	23.5553
ENSG00000197930	ERO1A	7.90673	0.885564	0.728747	3.80752e-05	0.00661081	23.4267
ENSG00000138111	MFSD13A	4.20074	0.656753	-0.773426	3.89291e-05	0.0066947	23.35
ENSG00000099251	HSD17B7P2	1.84064	0.884864	2.07912	3.9477e-05	0.00670832	23.3018
ENSG00000100605	ITPK1	5.80202	0.664513	0.682715	4.01941e-05	0.00670832	23.2397
ENSG00000029993	HMGB3	7.20214	0.298185	-0.402791	4.0531e-05	0.00670832	23.211
ENSG00000111640	GAPDH	11.9456	0.350315	0.431357	4.06205e-05	0.00670832	23.2034
ENSG00000185033	SEMA4B	4.76758	0.701528	0.807613	4.08659e-05	0.00670832	23.1826
ENSG00000057019	DCBLD2	6.00822	2.12926	-1.35402	4.15815e-06	0.00197771	31.7134
ENSG00000181577	C6orf223	4.32093	1.6465	1.38533	4.17005e-05	0.00678365	23.1131
ENSG00000117632	STMN1	9.21474	0.407989	-0.532154	4.27038e-06	0.00197771	31.606
ENSG00000023171	GRAMD1B	2.88633	1.44691	3.39961	4.27151e-06	0.00197771	31.6049
ENSG00000140995	DEF8	5.54205	0.858517	-0.744541	4.34571e-05	0.00700629	22.9714
ENSG00000138771	SHROOM3	6.85998	0.650784	0.735918	4.38732e-06	0.00198055	31.4972
ENSG00000008283	CYB561	6.11901	0.558187	-0.600719	4.48832e-05	0.00717217	22.8609
ENSG00000197358	BNIP3P1	5.20056	2.10225	1.40133	4.57064e-05	0.00723965	22.7988
ENSG00000113161	HMGCR	6.84701	0.666593	0.631422	4.63312e-05	0.0072748	22.7524
ENSG00000063438	AHRR	3.21272	2.65122	-1.93238	4.77417e-05	0.00743165	22.6502
ENSG00000114023	FAM162A	8.35891	0.460588	0.677208	4.78941e-07	0.00057655	41.1255
ENSG00000170961	HAS2	1.24475	2.26417	-3.15737	4.83934e-05	0.00746872	22.6041
ENSG00000114268	PFKFB4	5.29245	1.36731	1.04713	5.11228e-05	0.00776091	22.4178
ENSG00000186918	ZNF395	4.90045	0.793167	0.825995	5.12827e-05	0.00776091	22.4072
ENSG00000120756	PLS1	6.2679	0.478262	0.547268	5.1576e-05	0.00776091	22.3879
ENSG00000076554	TPD52	6.83282	0.532071	0.85495	5.27458e-08	0.0002983	52.2895
ENSG00000234665		0.696392	2.30945	9.77615	5.37073e-05	0.00798589	28.0819
ENSG00000173230	GOLGB1	8.19211	0.431657	0.565776	5.37887e-06	0.00235247	30.6833
ENSG00000185043	CIB1	7.95705	0.461646	0.499399	5.41984e-05	0.00798589	22.2203
ENSG00000169242	EFNA1	5.87795	1.75756	1.19423	5.53393e-05	0.00798589	22.15
ENSG00000087250	MT3	4.22569	3.05499	1.93765	5.54426e-05	0.00798589	22.1437
ENSG00000167105	TMEM92	5.52914	1.59093	1.32882	5.59183e-06	0.00235247	30.5295
ENSG00000167757	KLK11	5.0605	2.2321	1.4423	5.60061e-05	0.00798589	22.1097
ENSG00000112972	HMGCS1	8.11584	1.44724	0.891349	5.60507e-05	0.00798589	22.107
ENSG00000198937	CCDC167	6.37273	0.479632	-0.525632	5.6167e-05	0.00798589	22.1
ENSG00000105357	MYH14	6.3497	0.759571	0.817807	5.64262e-06	0.00235247	30.4937
ENSG00000261604		3.83351	1.12119	1.18397	5.69257e-05	0.00803053	22.0549
ENSG00000013588	GPRC5A	8.71358	0.76192	0.86331	5.71292e-07	0.000612471	40.304
ENSG00000103018	CYB5B	8.47482	0.664811	-0.671571	5.73232e-06	0.00235247	30.4314
ENSG00000140465	CYP1A1	4.75108	15.261	-8.10148	5.76619e-07	0.000612471	40.261
ENSG00000172461	FUT9	5.02439	3.17699	-2.12832	5.99211e-05	0.00838756	21.8827
ENSG00000182481	KPNA2	7.34611	0.354738	-0.424703	6.06187e-05	0.00841665	21.844
ENSG00000125826	RBCK1	6.67772	0.916293	0.749564	6.10612e-05	0.00841665	21.8196
ENSG00000226476	LINC01748	0.336293	0.789849	-3.74751	6.14765e-06	0.00245729	30.1558
ENSG00000145819	ARHGAP26	4.6166	0.789917	0.865892	6.20866e-05	0.00849317	21.7639
ENSG00000162951	LRRTM1	3.27355	3.88205	-3.30518	6.34096e-07	0.000636104	39.8228
ENSG00000120306	CYSTM1	8.88102	0.772191	0.7531	6.44398e-06	0.00245729	29.9711
ENSG00000081923	ATP8B1	6.06837	0.586603	0.721773	6.50738e-06	0.00245729	29.9328
ENSG00000046604	DSG2	6.846	0.560029	0.563913	6.56244e-05	0.00890962	21.5791
ENSG00000076641	PAG1	3.33028	1.5747	2.06876	6.57199e-06	0.00245729	29.8941
ENSG00000124429	POF1B	4.37919	0.781863	1.37202	6.60797e-08	0.0002983	51.07
ENSG00000107438	PDLIM1	7.7376	0.622135	0.683489	6.70145e-06	0.00245729	29.8179
ENSG00000006712	PAF1	6.60247	0.298214	-0.401196	6.72457e-05	0.00899895	21.4979
ENSG00000101182	PSMA7	10.3611	0.277129	-0.361823	6.72791e-05	0.00899895	21.4962
ENSG00000177556	ATOX1	7.33692	0.440595	-0.556464	6.83231e-06	0.00245729	29.7424
ENSG00000210077	MT-TV	7.45012	6.24761	2.04019	6.85003e-05	0.00909493	21.4365
ENSG00000067715	SYT1	3.15823	2.15167	-2.82959	6.89543e-07	0.00065532	39.4384
ENSG00000138640	FAM13A	6.15949	1.79612	1.3218	6.94035e-06	0.00245729	29.6812
ENSG00000175166	PSMD2	7.29716	0.309254	-0.396344	6.97379e-05	0.00919166	21.3771
ENSG00000149573	MPZL2	5.23981	1.21524	0.968892	7.12177e-05	0.00931869	21.3076
ENSG00000131069	ACSS2	5.81515	1.08881	1.00863	7.14724e-06	0.00248188	29.5669
ENSG00000134532	SOX5	0.989079	1.3444	-2.69671	7.17778e-05	0.0093244	21.2816
ENSG00000109787	KLF3	5.94174	0.600588	0.614644	7.55202e-05	0.00974049	21.1138
ENSG00000225792		0.443312	1.37125	-4.39932	7.93677e-06	0.00263578	30.5348
ENSG00000272405		3.52489	0.679983	0.904962	7.97383e-05	0.0102116	20.935
ENSG00000237009	GLIS3-AS1	2.00648	1.17559	-1.9126	8.00452e-06	0.00263578	29.1281
ENSG00000175311	ANKS4B	3.25633	1.53805	2.015	8.09476e-06	0.00263578	29.0848
ENSG00000188994	ZNF292	6.24813	0.682439	0.656232	8.13558e-05	0.0103454	20.8691
ENSG00000146648	EGFR	4.94234	0.684581	0.853559	8.17431e-06	0.00263578	29.0472
ENSG00000141526	SLC16A3	5.80378	1.11843	0.932347	8.31262e-05	0.0104966	20.7986
ENSG00000179674	ARL14	3.1011	0.972932	1.41892	8.38373e-05	0.0105128	20.7707
ENSG00000174744	BRMS1	5.88871	0.408719	-0.568884	8.45511e-06	0.0026531	28.9172
ENSG00000198736	MSRB1	5.53959	0.664654	-0.64016	8.46423e-05	0.0105201	20.7395
ENSG00000134909	ARHGAP32	4.97698	0.692481	0.716209	8.50606e-05	0.0105201	20.7233
ENSG00000152127	MGAT5	7.4749	0.732597	-0.698494	8.64401e-06	0.0026531	28.8323
ENSG00000174567	GOLT1A	5.90412	1.12823	1.33453	8.65124e-08	0.000312431	49.6367
ENSG00000122884	P4HA1	6.85915	0.737202	0.766205	8.6688e-06	0.0026531	28.8213
ENSG00000118482	PHF3	6.88833	0.3481	0.431696	8.85301e-05	0.0108606	20.5929
ENSG00000050438	SLC4A8	2.60055	1.09934	-1.39865	8.95884e-05	0.0108606	20.5541
ENSG00000211772	TRBC2	2.2556	4.95794	-3.68274	8.9618e-05	0.0108606	20.5531
ENSG00000105968	H2AFV	8.08351	0.287562	-0.366322	9.08301e-05	0.0109341	20.5093
ENSG00000109107	ALDOC	6.69199	2.14735	1.36676	9.24659e-06	0.00278276	28.5743
ENSG00000114115	RBP1	6.78829	3.08045	-2.26513	9.5979e-09	0.000173309	62.143
ENSG00000176171	BNIP3	8.15874	2.46978	1.13856	9.66158e-05	0.0115079	20.3089
ENSG00000118418	HMGN3	7.01136	0.59588	-0.538557	9.68709e-05	0.0115079	20.3003
ENSG00000110031	LPXN	2.48085	3.27529	-2.70589	9.88897e-06	0.0029273	28.3183
ENSG00000099783	HNRNPM	9.09411	0.337349	-0.390301	9.95929e-05	0.0117248	20.2107
